# Supplementary material for: ZEB1-mediated fibroblast polarization controls inflammation and sensitivity to immunotherapy in colorectal cancer
Source: EMBO Rep. 2024 Jun 27;25(8):15. doi: 10.1038/s44319-024-00186-7 (PMC11315988; doi:10.1038/s44319-024-00186-7)
Supplement: Supplementary file 3 — Source data Fig. 1 [file 44319_2024_186_MOESM3_ESM.zip]

Archive with 23 entries (12 files):
- EMBOR-2024-59433V3 Fig. 1 Source Data/
- EMBOR-2024-59433V3 Fig. 1 Source Data/1A/
- EMBOR-2024-59433V3 Fig. 1 Source Data/1A/Fig. 1A image data.pptx
- EMBOR-2024-59433V3 Fig. 1 Source Data/1B/
- EMBOR-2024-59433V3 Fig. 1 Source Data/1B/mouse IF image.tif
- EMBOR-2024-59433V3 Fig. 1 Source Data/1D/
- EMBOR-2024-59433V3 Fig. 1 Source Data/1D/Fig. 1D image data.pptx
- EMBOR-2024-59433V3 Fig. 1 Source Data/1D/Fig. 1D numerical data.xlsx
- EMBOR-2024-59433V3 Fig. 1 Source Data/1E/
- EMBOR-2024-59433V3 Fig. 1 Source Data/1E/Fig. 1E image data.pptx
- EMBOR-2024-59433V3 Fig. 1 Source Data/1F/
- EMBOR-2024-59433V3 Fig. 1 Source Data/1F/Fig. 1F numerical data.xlsx
- EMBOR-2024-59433V3 Fig. 1 Source Data/1G/
- EMBOR-2024-59433V3 Fig. 1 Source Data/1G/Fig. 1G numerical data.xlsx
- EMBOR-2024-59433V3 Fig. 1 Source Data/1H/
- EMBOR-2024-59433V3 Fig. 1 Source Data/1H/IHC Ctrl Ki67.tif
- EMBOR-2024-59433V3 Fig. 1 Source Data/1H/IHC Del Ki67.tif
- EMBOR-2024-59433V3 Fig. 1 Source Data/1J/
- EMBOR-2024-59433V3 Fig. 1 Source Data/1J/Fig. 1J numerical data.xlsx
- EMBOR-2024-59433V3 Fig. 1 Source Data/1K/
- EMBOR-2024-59433V3 Fig. 1 Source Data/1K/Fig. 1K numerical data.xlsx
- EMBOR-2024-59433V3 Fig. 1 Source Data/1L/
- EMBOR-2024-59433V3 Fig. 1 Source Data/1L/Fig. 1L numerical data.xlsx
