# Supplementary material for: ZEB1-mediated fibroblast polarization controls inflammation and sensitivity to immunotherapy in colorectal cancer
Source: EMBO Rep. 2024 Jun 27;25(8):15. doi: 10.1038/s44319-024-00186-7 (PMC11315988; doi:10.1038/s44319-024-00186-7)
Supplement: Supplementary file 3 — Source data Fig. 1 [file 44319_2024_186_MOESM3_ESM.zip › EMBOR-2024-59433V3 Fig. 1 Source Data/1D/Fig. 1D numerical data.xlsx]

## Sheet: Tabelle1
Fig. 1D	Maximal colonic obstruction
FibCtrl					FibΔZeb1
Day 48	Day 55	Day 62	Day 69	Day 75	Day 48	Day 55	Day 62	Day 69	Day 75
0	10	10	10	15	0	20	50	50	65
0	10	5	10	10	0	5	15	50	40
0	10	10	10	15	0	15	20	40	50
0	15	15	15	10	0	10	20	20	60
0	30	25	60	65	0	5	15	15	15
20	50	50	35	50	0	15	35	70	70
15	15	15	40	60	0	10	15	20	35
0	0	10	10	15	65	80	90	70	90
15	15	30	75	70	0	70	80	90	90
30	40	30	60	60	0	50	80	80	80
0	15	15	15	30	0	30	20	60	70
25	30	50	70	80	0	10	10	15	20
0	10	25	30	50	0	10	20	20	30
0	40	50	60	70	0	60	70	90	90
0	90	90	60	70	0	80	80	80	90
0	10	10	10	0	0	90	90	90	95
0	10	50	60	60	0	90	90	90	95
0	15	20	30	50
0	30	30	80	80
0	20	70	50	50
0	15	20	25	40
0	20	15	20	30
0	15	40	30	25
0	10	20	40	40
