# Supplementary material for: ZEB1-mediated fibroblast polarization controls inflammation and sensitivity to immunotherapy in colorectal cancer
Source: EMBO Rep. 2024 Jun 27;25(8):15. doi: 10.1038/s44319-024-00186-7 (PMC11315988; doi:10.1038/s44319-024-00186-7)
Supplement: Supplementary file 3 — Source data Fig. 1 [file 44319_2024_186_MOESM3_ESM.zip › EMBOR-2024-59433V3 Fig. 1 Source Data/1F/Fig. 1F numerical data.xlsx]

## Sheet: Tabelle1
Fig. 1F
Adenoma number			Tumor volume
FibCtrl	FibΔZeb1		FibCtrl	FibΔZeb1
7	11		40.5312	22.875
10	7		64.125	46
13	19		20.375	31.75
10	16		25.125	51.5
6	12		11.75	88.375
15	14		62.125	144.375
11	4		43.25	22.8125
9	12		27	41.5
13	20		77.5	296.5
18	16		131	296
9	13		83.75	57.125
4	17		49.375	122.5
12	7		26	42
13	13		54.625	676.5
12	15		51	235
2	11		9	182.5
10			27.75
4			83
12			96.5
12			66.25
8			49.5
16			123.75
14			105
