# Supplementary material for: ZEB1-mediated fibroblast polarization controls inflammation and sensitivity to immunotherapy in colorectal cancer
Source: EMBO Rep. 2024 Jun 27;25(8):15. doi: 10.1038/s44319-024-00186-7 (PMC11315988; doi:10.1038/s44319-024-00186-7)
Supplement: Supplementary file 3 — Source data Fig. 1 [file 44319_2024_186_MOESM3_ESM.zip › EMBOR-2024-59433V3 Fig. 1 Source Data/1G/Fig. 1G numerical data.xlsx]

## Sheet: Tabelle1
Fig. 1G
Stromal ZEB1			Epithelial KI67			cl. CASP3
FibCtrl	FibΔZeb1		FibCtrl	FibΔZeb1		FibCtrl	FibΔZeb1
2	0		50	80		7.5	5
1	0.5		60	80		5	7.5
2	1.5		50	70		10	5
2	2		60	60		5	5
1.5	1		50	80		10	5
2	0		50	70			2.5
1.5	0		60	60
2	0.5		70	80
1.5			80	70
2			70	70
			70	80
			65
			65
			50
			65
			50
			65
