# Supplementary material for: ZEB1-mediated fibroblast polarization controls inflammation and sensitivity to immunotherapy in colorectal cancer
Source: EMBO Rep. 2024 Jun 27;25(8):15. doi: 10.1038/s44319-024-00186-7 (PMC11315988; doi:10.1038/s44319-024-00186-7)
Supplement: Supplementary file 3 — Source data Fig. 1 [file 44319_2024_186_MOESM3_ESM.zip › EMBOR-2024-59433V3 Fig. 1 Source Data/1J/Fig. 1J numerical data.xlsx]

## Sheet: Tabelle1
Fig. 1J
Tumor free survival
Day	FibCtrl	FibΔZeb1
22	1	1
29	1
31		1
31		1
36		1
41	1
43	1	1
43	1
44	0	0
44	0	0
44	0	0
44	0	0
44	0	0
44	0
44	0
