# Supplementary material for: ZEB1-mediated fibroblast polarization controls inflammation and sensitivity to immunotherapy in colorectal cancer
Source: EMBO Rep. 2024 Jun 27;25(8):15. doi: 10.1038/s44319-024-00186-7 (PMC11315988; doi:10.1038/s44319-024-00186-7)
Supplement: Supplementary file 3 — Source data Fig. 1 [file 44319_2024_186_MOESM3_ESM.zip › EMBOR-2024-59433V3 Fig. 1 Source Data/1K/Fig. 1K numerical data.xlsx]

## Sheet: Tabelle1
Fig. 1K	Liver metastasis incidence
AKP		AKPre
FibCtrl	FibΔZeb1	FibCtrl	FibΔZeb1
66.67	20	100	64.29
AKP	FibCtrl	FibΔZeb1
Mets	8	2
No Mets	4	8
AKPre	FibCtrl	FibΔZeb1
Mets	12	9
No Mets	0	5
