# Supplementary material for: ZEB1-mediated fibroblast polarization controls inflammation and sensitivity to immunotherapy in colorectal cancer
Source: EMBO Rep. 2024 Jun 27;25(8):15. doi: 10.1038/s44319-024-00186-7 (PMC11315988; doi:10.1038/s44319-024-00186-7)
Supplement: Supplementary file 3 — Source data Fig. 1 [file 44319_2024_186_MOESM3_ESM.zip › EMBOR-2024-59433V3 Fig. 1 Source Data/1L/Fig. 1L numerical data.xlsx]

## Sheet: Tabelle1
Fig. 1L	Liver metastasis number
AKP		AKPre
FibCtrl	FibΔZeb1	FibCtrl	FibΔZeb1
1	26	13	2
3	5	11	0
6	0	11	3
1	0	8	4
5	0	4	3
1	0	11	0
5	0	1	7
1	0	4	4
0	0	9	2
0		8	4
0		25	0
0		22	5
