# Supplementary material for: ZEB1-mediated fibroblast polarization controls inflammation and sensitivity to immunotherapy in colorectal cancer
Source: EMBO Rep. 2024 Jun 27;25(8):15. doi: 10.1038/s44319-024-00186-7 (PMC11315988; doi:10.1038/s44319-024-00186-7)
Supplement: Supplementary file 4 — Source data Fig. 2 [file 44319_2024_186_MOESM4_ESM.zip]

Archive with 4 entries (2 files):
- EMBOR-2024-59433V3 Fig. 2 Source Data/
- EMBOR-2024-59433V3 Fig. 2 Source Data/2K/
- EMBOR-2024-59433V3 Fig. 2 Source Data/2K/Ctrl IF image.tif
- EMBOR-2024-59433V3 Fig. 2 Source Data/2K/Del IF image.tif
