# Supplementary material for: ZEB1-mediated fibroblast polarization controls inflammation and sensitivity to immunotherapy in colorectal cancer
Source: EMBO Rep. 2024 Jun 27;25(8):15. doi: 10.1038/s44319-024-00186-7 (PMC11315988; doi:10.1038/s44319-024-00186-7)
Supplement: Supplementary file 5 — Source data Fig. 3 [file 44319_2024_186_MOESM5_ESM.zip]

Archive with 20 entries (12 files):
- EMBOR-2024-59433V3 Fig. 3 Source Data/
- EMBOR-2024-59433V3 Fig. 3 Source Data/3A/
- EMBOR-2024-59433V3 Fig. 3 Source Data/3A/Ctrl aSMA IF.tif
- EMBOR-2024-59433V3 Fig. 3 Source Data/3A/Ctrl Zeb1 IF.tif
- EMBOR-2024-59433V3 Fig. 3 Source Data/3A/KO aSMA IF.tif
- EMBOR-2024-59433V3 Fig. 3 Source Data/3A/KO Zeb1 IF.tif
- EMBOR-2024-59433V3 Fig. 3 Source Data/3B/
- EMBOR-2024-59433V3 Fig. 3 Source Data/3B/Fig. 3B numerical data.xlsx
- EMBOR-2024-59433V3 Fig. 3 Source Data/3D/
- EMBOR-2024-59433V3 Fig. 3 Source Data/3D/Ctrl contraction.png
- EMBOR-2024-59433V3 Fig. 3 Source Data/3D/Del contraction.png
- EMBOR-2024-59433V3 Fig. 3 Source Data/3D/Fig. 3D numerical data.xlsx
- EMBOR-2024-59433V3 Fig. 3 Source Data/3E/
- EMBOR-2024-59433V3 Fig. 3 Source Data/3E/Fig. 3E numerical data.xlsx
- EMBOR-2024-59433V3 Fig. 3 Source Data/3F/
- EMBOR-2024-59433V3 Fig. 3 Source Data/3F/Fig. 3F image data.pptx
- EMBOR-2024-59433V3 Fig. 3 Source Data/3G/
- EMBOR-2024-59433V3 Fig. 3 Source Data/3G/Fig. 3G numerical data.xlsx
- EMBOR-2024-59433V3 Fig. 3 Source Data/3H/
- EMBOR-2024-59433V3 Fig. 3 Source Data/3H/Fig. 3H numerical data.xlsx
