# Supplementary material for: ZEB1-mediated fibroblast polarization controls inflammation and sensitivity to immunotherapy in colorectal cancer
Source: EMBO Rep. 2024 Jun 27;25(8):15. doi: 10.1038/s44319-024-00186-7 (PMC11315988; doi:10.1038/s44319-024-00186-7)
Supplement: Supplementary file 5 — Source data Fig. 3 [file 44319_2024_186_MOESM5_ESM.zip › EMBOR-2024-59433V3 Fig. 3 Source Data/3B/Fig. 3B numerical data.xlsx]

## Sheet: Tabelle1
Fig. 3B
Acta2			Pdgfrb
FibCtrl	FibΔZeb1		FibCtrl	FibΔZeb1
1	0.393005		5.92594	2.25383
1	0.460949		18.1967	9.72131
1	0.420927		1	1.39701
1	0.76968		15.9569	3.44791
			17.4949	1.77273
			18.9401	3.07364
