# Supplementary material for: ZEB1-mediated fibroblast polarization controls inflammation and sensitivity to immunotherapy in colorectal cancer
Source: EMBO Rep. 2024 Jun 27;25(8):15. doi: 10.1038/s44319-024-00186-7 (PMC11315988; doi:10.1038/s44319-024-00186-7)
Supplement: Supplementary file 5 — Source data Fig. 3 [file 44319_2024_186_MOESM5_ESM.zip › EMBOR-2024-59433V3 Fig. 3 Source Data/3D/Fig. 3D numerical data.xlsx]

## Sheet: Tabelle1
Fig. 3D
Collagen contraction
FibCtrl	FibΔZeb1
61.635	4.28638
70.6431	8.22015
56.8238	29.2692
66.1356	8.59095
64.4816
