# Supplementary material for: ZEB1-mediated fibroblast polarization controls inflammation and sensitivity to immunotherapy in colorectal cancer
Source: EMBO Rep. 2024 Jun 27;25(8):15. doi: 10.1038/s44319-024-00186-7 (PMC11315988; doi:10.1038/s44319-024-00186-7)
Supplement: Supplementary file 5 — Source data Fig. 3 [file 44319_2024_186_MOESM5_ESM.zip › EMBOR-2024-59433V3 Fig. 3 Source Data/3E/Fig. 3E numerical data.xlsx]

## Sheet: Tabelle1
Fig. 3E	Wound closure
FibCtrl											FibΔZeb1
Day 0	Day 1	Day 2	Day 3	Day 4	Day 5	Day 6	Day 7	Day 8	Day 9	Day 10	Day 0	Day 1	Day 2	Day 3	Day 4	Day 5	Day 6	Day 7	Day 8	Day 9	Day 10
100	88.4	117.1	132.3	127.9	109.8	103.3	98.1	74.6	29.7	27.5	100	117.3	127.5	116.6	114.3	113.9	105.7	51	25.8	21	18
100	105.8	116.4	104.8	107.6	101.2	87.9	71.9	43.4	23.2	16.3	100	103.4	141.1	141	142.8	131.6	132	114.8	106.6	98.6	80.7
100	33.3	32.8	31.8	27.9	21.9	13.9	6.5	6.3	2.8	0	100	68.8	86.3
100	71.3	71.5	56.1	51.1	46.1	38.9	27.9	26.7	15.9	17.5	100	106.8	151.4
100	74.3	60.6	52.1	26.4	21.1	23.2	16	17.9	5.7	4	100	81.3	64.3	74.8	64	53.3	43.1	31.9	15.2	18.5	14.7
100	89.6	85.7	94.3	94.3	83.7	76	56.2	52.8	35.6	31.2	100	98.3	86.8	87.8	72.1	67.5	57.3	29.3	20.2	12.8	6.8
100	123.9	69.3	111.1								100	118.5	83	68.7	65.6	77.6	68.1	63.8	60.4	51.7	58.5
100	90.7	73.3	148.4								100	111.8	134.6	122.3	131.9	106	115.2	105.6	97.7	83.3	80.1
100	85.4										100	76.3
100	81.7										100	116.8
100	66.2										100	93
100	87.1										100	102.7
100	43.8	57.1	61.2	67.2	46.4	47.4	33.5	26.9	14.5	14.7	100	105.4	89.4	71.1	54.2	68.3	49.8	41.4	58.4	50.5	26.3
100	85	97.9	105.2	102.2	96.6	65.8	45.8	44.1	36.3	29.5	100	90.3	79.6	96.5	95	78.9	65.6	53.5	30.9	29.3	28.2
100	74.1	63.7	62.7	72.2	53.1	53.1	41.1	21.4	19.4	8.9	100	81.7	54.7	66.2	42.6	37.5	24	15.7	10.3	5.6	7.2
100	92.3	88.9	77.2	115.9	67.8	58.8	56.5	30.3	40.5	19.4	100	103.4	95.4	101.5	88.8	74.9	75.8	52.2	49.1	36.9	32.7
											100	87.5	63.5	53.9	52.1	56.3	45.4	30.8	33.1	19.2	17.4
											100	99.5	103	100	138	101	92.3	76.9	71.8	50.9	49.9
											100	55.7	98.6	77.9	85.1	74	53.2	32.9	17.3	7.67	13.2
											100	133	116	112	96	92.4	53.4	37.2	26.4	22.7	9.7
											100	70.9	43.4	39.5	39.7	32.8	9.55	10.6	4.01	0	0
											100	95.6	112	120	127	71.3	54.8	44	37.3	31	15.2
