# Supplementary material for: ZEB1-mediated fibroblast polarization controls inflammation and sensitivity to immunotherapy in colorectal cancer
Source: EMBO Rep. 2024 Jun 27;25(8):15. doi: 10.1038/s44319-024-00186-7 (PMC11315988; doi:10.1038/s44319-024-00186-7)
Supplement: Supplementary file 5 — Source data Fig. 3 [file 44319_2024_186_MOESM5_ESM.zip › EMBOR-2024-59433V3 Fig. 3 Source Data/3G/Fig. 3G numerical data.xlsx]

## Sheet: Tabelle1
Fig. 3G
AOM/DSS			Orthotopic
FibCtrl	FibΔZeb1		FibCtrl	FibΔZeb1
3.46031	6.1389		10.4447	18.5701
7.90447	5.39738		12.9659	17.1679
6.58232	8.71751		13.2998	6.71342
7.99007	11.3675		11.659	21.8174
7.20034	6.95197		10.9497	20.5507
4.17582	10.1341		11.1884	20.1047
7.39206	7.24967		16.6611	7.8894
9.19914	12.4197		18.7821	7.58578
13.9287	8.54177		13.2157	9.49443
10.8707	7.00347		10.3306	10.4186
12.9677	3.27899		11.1815	6.84382
14.5374	12.7989		14.3858	7.10465
6.15988	11.341		19.2377	7.2293
3.63948	4.56212		2.77392	8.33782
13.1963	3.57889		15.048	8.66508
11.9942	6.48095		12.9379	8.96063
11.945	3.30607		4.56918	15.8776
15.1361	6.1361		18.0478	10.6908
12.8762	2.67302		20.7777	8.63794
11.9936	6.08937		15.5659	12.6957
9.15124	7.3815		19.1892	6.33332
7.69126	3.23871		10.002	3.10618
4.3568	6.53591		8.99061	6.88162
9.50712	6.45879		10.9501	19.7232
6.39582	8.09491		17.268	18.8319
7.79651	9.94196		15.9781	20.7107
14.9332	2.19679		15.1006	21.8685
3.55085	2.04976		11.0934	19.6054
11.0033	2.25792		12.7906	19.5702
3.26052	8.19238		8.74392	19.353
9.80266	9.6597		6.54771	12.2651
4.62516	5.37707		12.289	8.74786
10.3568	2.67264		15.6112	14.5124
5.65507	3.52071		15.3374	14.5464
5.71995	5.36852		10.6832	18.172
6.55142	1.86752		11.5421	7.93619
7.06008	1.89021		9.15467	5.00571
6.89023	3.66214		9.38711	7.55072
7.10084	4.01487		7.36707	7.32447
9.14329	9.10521		14.8697	11.7816
6.41979	4.27361		10.5489	11.6419
4.98234	15.3515		14.832	10.6195
18.6542	3.59179		16.374	8.70193
10.5745	10.341		17.1839	10.1849
12.3929	2.06022		14.235	3.28128
	10.6942		18.9458	2.58872
	2.91986		14.1352	8.52836
	10.903		13.358	18.304
	13.2412		3.07757	9.80965
	4.54528		2.29155	8.58622
			17.9188	7.58985
			15.7037	4.63559
			20.54	8.2181
			15.9417	9.28663
			14.8209	19.3784
			18.1268	16.9731
			15.7751	12.9036
			16.3248	11.9448
			17.8211	9.24234
			17.9948	15.1806
			21.2111	10.6733
			19.85	8.73973
			18.4934	8.0265
			19.5129	4.4385
			11.4697	9.76938
			10.8094	4.69176
			13.986	19.6899
			16.9353	11.2907
			15.8732	8.5487
			15.2015	14.6179
			4.61442	13.3856
			19.3818	6.7955
			6.24755	16.6454
			23.6427	20.5883
			19.0212	4.14556
			18.969	10.3392
			10.4465
			11.4236
			13.4132
			9.3401
			11.9041
			16.7381
			20.4792
			13.8082
