# Supplementary material for: ZEB1-mediated fibroblast polarization controls inflammation and sensitivity to immunotherapy in colorectal cancer
Source: EMBO Rep. 2024 Jun 27;25(8):15. doi: 10.1038/s44319-024-00186-7 (PMC11315988; doi:10.1038/s44319-024-00186-7)
Supplement: Supplementary file 5 — Source data Fig. 3 [file 44319_2024_186_MOESM5_ESM.zip › EMBOR-2024-59433V3 Fig. 3 Source Data/3H/Fig. 3H numerical data.xlsx]

## Sheet: Tabelle1
Fig. 3H
Number of T cells
no Fib	FibCtrl	FibΔZeb1
11577	3487	5922.33
13569	4243.5	6215.67
11108	2957	6209.67
9869	3787.33	8442.33
9630	4127	8918
8710	3821.33	7409.67
	4911.67	5262.33
