# Supplementary material for: ZEB1-mediated fibroblast polarization controls inflammation and sensitivity to immunotherapy in colorectal cancer
Source: EMBO Rep. 2024 Jun 27;25(8):15. doi: 10.1038/s44319-024-00186-7 (PMC11315988; doi:10.1038/s44319-024-00186-7)
Supplement: Supplementary file 6 — Source data Fig. 4 [file 44319_2024_186_MOESM6_ESM.zip]

Archive with 19 entries (9 files):
- EMBOR-2024-59433V3 Fig. 4 Source Data/
- EMBOR-2024-59433V3 Fig. 4 Source Data/4A/
- EMBOR-2024-59433V3 Fig. 4 Source Data/4A/Fig. 4A numerical data.xlsx
- EMBOR-2024-59433V3 Fig. 4 Source Data/4B/
- EMBOR-2024-59433V3 Fig. 4 Source Data/4B/Fig. 4B numerical data.xlsx
- EMBOR-2024-59433V3 Fig. 4 Source Data/4C/
- EMBOR-2024-59433V3 Fig. 4 Source Data/4C/Fig. 4C numerical data.xlsx
- EMBOR-2024-59433V3 Fig. 4 Source Data/4D/
- EMBOR-2024-59433V3 Fig. 4 Source Data/4D/Fig. 4D image data.pptx
- EMBOR-2024-59433V3 Fig. 4 Source Data/4E/
- EMBOR-2024-59433V3 Fig. 4 Source Data/4E/Fig. 4E numerical data.xlsx
- EMBOR-2024-59433V3 Fig. 4 Source Data/4F/
- EMBOR-2024-59433V3 Fig. 4 Source Data/4F/Fig. 4F numerical data.xlsx
- EMBOR-2024-59433V3 Fig. 4 Source Data/4G/
- EMBOR-2024-59433V3 Fig. 4 Source Data/4G/Fig. 4G numerical data.xlsx
- EMBOR-2024-59433V3 Fig. 4 Source Data/4H/
- EMBOR-2024-59433V3 Fig. 4 Source Data/4H/Fig. 4H numerical data.xlsx
- EMBOR-2024-59433V3 Fig. 4 Source Data/4I/
- EMBOR-2024-59433V3 Fig. 4 Source Data/4I/Fig. 4I numerical data.xlsx
