# Supplementary material for: ZEB1-mediated fibroblast polarization controls inflammation and sensitivity to immunotherapy in colorectal cancer
Source: EMBO Rep. 2024 Jun 27;25(8):15. doi: 10.1038/s44319-024-00186-7 (PMC11315988; doi:10.1038/s44319-024-00186-7)
Supplement: Supplementary file 6 — Source data Fig. 4 [file 44319_2024_186_MOESM6_ESM.zip › EMBOR-2024-59433V3 Fig. 4 Source Data/4A/Fig. 4A numerical data.xlsx]

## Sheet: Tabelle1
Fig. 4A
CD4			CD8			FOXP3			F4/80			B220			PD-L1
FibCtrl	FibΔZeb1		FibCtrl	FibΔZeb1		FibCtrl	FibΔZeb1		FibCtrl	FibΔZeb1		FibCtrl	FibΔZeb1		FibCtrl	FibΔZeb1
3	2		2	1		2	4		2	3		1	1		1	2
1	3		2	0		1	4		1	3		1	1		0	2
1	3		2	2		1	3		2	2		0	2		1	2
3	3		3	3		0	1		1	2		0	2		2	2
4	3		3	2		0	4		1	2		0	1		1	3
1	3		1	3		0	2		3	1		0	0		0	4
0	4		0	2		1	1		3			1			1	2
2	2		1	2		0	2		2			0			2	2
2	4		4	3		0			1			0			2	1
1			2	1		2						0			2	2
4			3			0									1	3
2			3			1									2
3			3												1
2			2												1
1			4												3
3			3												2
