# Supplementary material for: ZEB1-mediated fibroblast polarization controls inflammation and sensitivity to immunotherapy in colorectal cancer
Source: EMBO Rep. 2024 Jun 27;25(8):15. doi: 10.1038/s44319-024-00186-7 (PMC11315988; doi:10.1038/s44319-024-00186-7)
Supplement: Supplementary file 6 — Source data Fig. 4 [file 44319_2024_186_MOESM6_ESM.zip › EMBOR-2024-59433V3 Fig. 4 Source Data/4B/Fig. 4B numerical data.xlsx]

## Sheet: Tabelle1
Fig. 4B
CD4			CD8			FOXP3			F4/80			B220			PD-L1
FibCtrl	FibΔZeb1		FibCtrl	FibΔZeb1		FibCtrl	FibΔZeb1		FibCtrl	FibΔZeb1		FibCtrl	FibΔZeb1		FibCtrl	FibΔZeb1
1.0919	0.709181		0.13671	0.36394		0.293454	0.311837		0.193131	0.048728		0.144107	0.506703		12.3025	56.2745
0.145996	1.01504		0.231452	0.393465		0.703555	0.397777		0.756565	0.293172		0.233448	1.02689		56.8205	26.2166
0.468174	0.956219		0.364556	0.235315		1.23642	0.104625		0.329453	0.133601		0.241799	0.397736		42.1785	14.1758
0.461898	0.742852		0.305726	0.590881		0.139546	0.558324		0.09053	0.587835		0.209766	1.02666		0.093592	22.2715
0.228987	0.687291		0.14796	0.181745		0.398441	0.101998		0.208929	0.467661		0.389531	0.367621		26.6431	26.0911
0.47091	0.605632		0.166317	1.24845		0.601057	0.148931		0.063581	0.534177		0.297774	0.951136		35.6449	60.957
0.228048	0.944527		0.137606	0.392745		0.451414	0.389082		0.129873	0.3445		0.160045	0.354088		36.0051	28.5806
0.270669	0.649968		0.070787	0.44041		0.401239	0.354762		0.469854	0.310667		1.21144	0.33477		51.9175	83.324
1.24238	0.502202		0.198	0.501534		0.380539	0.41213		0.033063	0.835104		0.253895	0.672087		12.4095	54.4487
0.351869	0.487706		0.133064	0.202921		0.370546	0.605999		0.139333	0.634508		0.129943	0.546059		0.193824	71.6443
0.86083	0.226064		0.173008	1.23277		0.334846	1.0864		0.292699	0.842393		0.271583	0.70599		12.523	47.9657
0.66032	0.402969		0.070787	0.248069		0.165201	0.239028		0.052238	0.233487		0.198085	0.548703		2.76591	14.1619
