# Supplementary material for: ZEB1-mediated fibroblast polarization controls inflammation and sensitivity to immunotherapy in colorectal cancer
Source: EMBO Rep. 2024 Jun 27;25(8):15. doi: 10.1038/s44319-024-00186-7 (PMC11315988; doi:10.1038/s44319-024-00186-7)
Supplement: Supplementary file 6 — Source data Fig. 4 [file 44319_2024_186_MOESM6_ESM.zip › EMBOR-2024-59433V3 Fig. 4 Source Data/4C/Fig. 4C numerical data.xlsx]

## Sheet: Tabelle1
Fig. 4C	Ccl2						Cxcl1
FibCtrl			FibΔZeb1				FibCtrl			FibΔZeb1
0 hours	5 hours	24 hours	0 hours	5 hours	24 hours		0 hours	5 hours	24 hours	0 hours	5 hours	24 hours
1	8.57	6.95	3.18	16.83	11.75		1	26.28	40.07	2.6	70.97	108.57
0.21	6.65	4.62	0.96	15.88	9.49		0.13	33.89	21.96	0.68	67.11	45.09
1	11.6706	10.8145	3.42034	27.2815	19.8467		1	144.754	232.606	9.43082	528.426	654.997
0.468204	23.6613	7.50686	3.51191	62.5916	21.0531		1.66763	384.039	160.232	10.9901	816.27	344.99
