# Supplementary material for: ZEB1-mediated fibroblast polarization controls inflammation and sensitivity to immunotherapy in colorectal cancer
Source: EMBO Rep. 2024 Jun 27;25(8):15. doi: 10.1038/s44319-024-00186-7 (PMC11315988; doi:10.1038/s44319-024-00186-7)
Supplement: Supplementary file 6 — Source data Fig. 4 [file 44319_2024_186_MOESM6_ESM.zip › EMBOR-2024-59433V3 Fig. 4 Source Data/4E/Fig. 4E numerical data.xlsx]

## Sheet: Tabelle1
Fig. 4E
AOM/DSS			Orthotopic
FibCtrl	FibΔZeb1		FibCtrl	FibΔZeb1
0	3		15.2382	19.2828
2	2		5.07511	13.5182
2	3		10.6156	11.469
1	1		18.948	29.7428
0	2		21.1702	22.0576
0	4		16.2363	29.9236
0	3		14.9123	27.6926
1	3		19.2558	26.2644
2	2		12.6573	23.4404
2			10.3321	23.5736
0			35.4532	23.3277
4			3.75579
4
2
