# Supplementary material for: ZEB1-mediated fibroblast polarization controls inflammation and sensitivity to immunotherapy in colorectal cancer
Source: EMBO Rep. 2024 Jun 27;25(8):15. doi: 10.1038/s44319-024-00186-7 (PMC11315988; doi:10.1038/s44319-024-00186-7)
Supplement: Supplementary file 6 — Source data Fig. 4 [file 44319_2024_186_MOESM6_ESM.zip › EMBOR-2024-59433V3 Fig. 4 Source Data/4F/Fig. 4F numerical data.xlsx]

## Sheet: Tabelle1
Fig. 4F
Number of T cells
no Fib	FibCtrl	FibΔZeb1
2720	14224	19321.5
2993	11687	13635.5
3649	14609.5	18913.5
4119	10473	20585.5
	7530	11137.5
	7570.5	18327.5
	12469.5	17309
