# Supplementary material for: ZEB1-mediated fibroblast polarization controls inflammation and sensitivity to immunotherapy in colorectal cancer
Source: EMBO Rep. 2024 Jun 27;25(8):15. doi: 10.1038/s44319-024-00186-7 (PMC11315988; doi:10.1038/s44319-024-00186-7)
Supplement: Supplementary file 6 — Source data Fig. 4 [file 44319_2024_186_MOESM6_ESM.zip › EMBOR-2024-59433V3 Fig. 4 Source Data/4H/Fig. 4H numerical data.xlsx]

## Sheet: Tabelle1
Fig. 4H
Ccl2			Cxcl1			Acta2			Tagln
FibCtrl	FibΔZeb1		FibCtrl	FibΔZeb1		FibCtrl	FibΔZeb1		FibCtrl	FibΔZeb1
0.841687	10.765		1.67924	23.9265		0.469179	1.07705		0.14704	1.32721
4.02732	7.13722		1.69965	13.3862		1.56287	1.12186		1.37114	0.938239
10.9979	5.46162		9.67401	9.06782		0.392965	1.79113		0.25181	0.92935
3.88339	4.55459		3.32515	8.60861		1.37093	0.523578		0.982653	0.530682
3.69145	6.12177		2.93125	24.3134		0.626796	0.746791		0.600036	0.272756
1.94934	7.12492		8.49712	12.9648		0.347964	0.978091		0.46072	1.33822
4.34608			21.414			0.914156			0.992637
23.9382			46.7028			0.557762			0.590117
5.70135			6.42494			0.977839			1.04883
