# Supplementary material for: ZEB1-mediated fibroblast polarization controls inflammation and sensitivity to immunotherapy in colorectal cancer
Source: EMBO Rep. 2024 Jun 27;25(8):15. doi: 10.1038/s44319-024-00186-7 (PMC11315988; doi:10.1038/s44319-024-00186-7)
Supplement: Supplementary file 6 — Source data Fig. 4 [file 44319_2024_186_MOESM6_ESM.zip › EMBOR-2024-59433V3 Fig. 4 Source Data/4I/Fig. 4I numerical data.xlsx]

## Sheet: Tabelle1
Fig. 4I
Ccl2			Cxcl1			Acta2			Tagln
FibCtrl	FibΔZeb1		FibCtrl	FibΔZeb1		FibCtrl	FibΔZeb1		FibCtrl	FibΔZeb1
0.0172556	1.16785		0.00551162	0.163544		4.50776	2.21638		3.93336	2.80145
0.108583	0.364075		0.00347366	0.0421298		1.11394	3.3271		2.09648	2.5504
1.07458	0.95504		0.0708376	0.232396		1.9232	11.0425		2.60841	6.76058
0.156914	1.13787		0.0140676	0.174827		0.833981	3.5463		1.23757	4.47365
0.0945108	1.41686		0.0142501	0.493836		0.717602	1.28149		1.53694	1.87234
0.703926	1.08922		0.200326	0.468658		4.76722	2.98537		3.38893	4.67909
0.338994			0.0520434			1.38636			1.55486
1.74917			0.135425			1.99586			2.10457
0.0839117			0.00706143			1.11799			1.0732
