# Supplementary material for: ZEB1-mediated fibroblast polarization controls inflammation and sensitivity to immunotherapy in colorectal cancer
Source: EMBO Rep. 2024 Jun 27;25(8):15. doi: 10.1038/s44319-024-00186-7 (PMC11315988; doi:10.1038/s44319-024-00186-7)
Supplement: Supplementary file 7 — Source data Fig. 5 [file 44319_2024_186_MOESM7_ESM.zip]

Archive with 12 entries (7 files):
- EMBOR-2024-59433V3 Fig. 5 Source Data/
- EMBOR-2024-59433V3 Fig. 5 Source Data/5A/
- EMBOR-2024-59433V3 Fig. 5 Source Data/5A/Fig. 5A numerical data.xlsx
- EMBOR-2024-59433V3 Fig. 5 Source Data/5B/
- EMBOR-2024-59433V3 Fig. 5 Source Data/5B/Ctrl Histology.png
- EMBOR-2024-59433V3 Fig. 5 Source Data/5B/Del Histology.png
- EMBOR-2024-59433V3 Fig. 5 Source Data/5B/Fig. 5B numerical data.xlsx
- EMBOR-2024-59433V3 Fig. 5 Source Data/5C/
- EMBOR-2024-59433V3 Fig. 5 Source Data/5C/Fig. 5C image data.pptx
- EMBOR-2024-59433V3 Fig. 5 Source Data/5D/
- EMBOR-2024-59433V3 Fig. 5 Source Data/5D/Fig. 5D numerical data.xlsx
- EMBOR-2024-59433V3 Fig. 5 Source Data/Fig. 5B image data.pptx
