# Supplementary material for: ZEB1-mediated fibroblast polarization controls inflammation and sensitivity to immunotherapy in colorectal cancer
Source: EMBO Rep. 2024 Jun 27;25(8):15. doi: 10.1038/s44319-024-00186-7 (PMC11315988; doi:10.1038/s44319-024-00186-7)
Supplement: Supplementary file 7 — Source data Fig. 5 [file 44319_2024_186_MOESM7_ESM.zip › EMBOR-2024-59433V3 Fig. 5 Source Data/5A/Fig. 5A numerical data.xlsx]

## Sheet: Tabelle1
Fig. 5A
Tumor Free Survival
Day	FibCtrl-IgG	FibCtrl-ICB	FibΔZeb1-IgG	FibΔZeb1-ICB
14	1	1
14	1	1
16	1	1	1	1
16			1	1
19		1	1	1
19		1	1	1
19		1	1	1
19		1
21	1	1	1	1
21	1	1	1
21	1
23	1		1
23	1
23	1
25		1
26	1	1	1	1
26	1	1		1
26				1
27			1
28			1	1
33			1
35	0		0	0
35			0	0
35				0
35				0
35				0
35				0
