# Supplementary material for: ZEB1-mediated fibroblast polarization controls inflammation and sensitivity to immunotherapy in colorectal cancer
Source: EMBO Rep. 2024 Jun 27;25(8):15. doi: 10.1038/s44319-024-00186-7 (PMC11315988; doi:10.1038/s44319-024-00186-7)
Supplement: Supplementary file 7 — Source data Fig. 5 [file 44319_2024_186_MOESM7_ESM.zip › EMBOR-2024-59433V3 Fig. 5 Source Data/5B/Fig. 5B numerical data.xlsx]

## Sheet: Tabelle1
Fig. 5B
Tumor volume
FibCtrl-IgG	FibCtrl-ICB	FibΔZeb1-IgG	FibΔZeb1-ICB
170.366	183.716	160.221	8.80992
207.278	77.4308	141.04	7.96227
211.114	199.535	339.735	257.185
299.41	199.202	94.9797	131.095
115.1	238.325	351.645	220.354
98.6629	428.022	57.8869	44.5107
167.899		372.794	16.6835
280.683		196.159	51.9622
		99.4627	92.8234
		90.8301	194.747
			52.4055
			122.401
