# Supplementary material for: ZEB1-mediated fibroblast polarization controls inflammation and sensitivity to immunotherapy in colorectal cancer
Source: EMBO Rep. 2024 Jun 27;25(8):15. doi: 10.1038/s44319-024-00186-7 (PMC11315988; doi:10.1038/s44319-024-00186-7)
Supplement: Supplementary file 7 — Source data Fig. 5 [file 44319_2024_186_MOESM7_ESM.zip › EMBOR-2024-59433V3 Fig. 5 Source Data/5D/Fig. 5D numerical data.xlsx]

## Sheet: Tabelle1
Fig. 5D	Relative colon obstruction
FibCtrl-IgG						FibCtrl-ICB						FibΔZeb1-IgG						FibΔZeb1-ICB
Day 0	Day 7	Day 14	Day 21	Day 28	Day 35	Day 0	Day 7	Day 14	Day 21	Day 28	Day 35	Day 0	Day 7	Day 14	Day 21	Day 28	Day 35	Day 0	Day 7	Day 14	Day 21	Day 28	Day 35
100	100	108.333	108.333	108.333	116.667	100	62.5	100	112.5		200	100	116.667	133.333	166.667	183.333	200	100	85.7143	57.1429	71.4286	71.4286	71.4286
100	116.667	183.333	200	216.667	233.333	100	40	120	100		200	100	100	108.333	125	133.333	133.333	100	25	100	75		150
100	127.273	127.273	127.273	127.273	118.182	100	166.667	266.667	200	216.667	216.667							100	120	120	160	200	200
100	110	120	120	130	140	100	100	109.091	109.091	54.5455	109.091							100	100
						100	111.111	88.8889	111.111	133.333	144.444							100	100	66.6667	66.6667	66.6667	66.6667
						100	100	116.667	133.333	166.667	200							100	100	123.077	107.692	92.3077	92.3077
						100	116.667	133.333	166.667	183.333	200							100	110	120	110	100	100
						100	120	120	120	120	130							100	100	100	83.3333	100	100
						100	100	108.333	116.667	125								100	120	100	100	120	120
																		100	100	70	60	70	70
