# Supplementary material for: ZEB1-mediated fibroblast polarization controls inflammation and sensitivity to immunotherapy in colorectal cancer
Source: EMBO Rep. 2024 Jun 27;25(8):15. doi: 10.1038/s44319-024-00186-7 (PMC11315988; doi:10.1038/s44319-024-00186-7)
Supplement: Supplementary file 8 — Figure EV1-EV5, Appendix Fig. S1-S4 Source Data [file 44319_2024_186_MOESM8_ESM.zip]

Archive with 152 entries (93 files):
- EMBOR-2024-59433V3 EV+Appendix Source Data/
- EMBOR-2024-59433V3 EV+Appendix Source Data/Appendix Fig S1/
- EMBOR-2024-59433V3 EV+Appendix Source Data/Appendix Fig S1/S1A/
- EMBOR-2024-59433V3 EV+Appendix Source Data/Appendix Fig S1/S1A/COL6.tif
- EMBOR-2024-59433V3 EV+Appendix Source Data/Appendix Fig S1/S1A/GFP.tif
- EMBOR-2024-59433V3 EV+Appendix Source Data/Appendix Fig S1/S1A/merge.tif
- EMBOR-2024-59433V3 EV+Appendix Source Data/Appendix Fig S1/S1A/tdTomato.tif
- EMBOR-2024-59433V3 EV+Appendix Source Data/Appendix Fig S1/S1B/
- EMBOR-2024-59433V3 EV+Appendix Source Data/Appendix Fig S1/S1B/Col1a2 IF ECAD.tif
- EMBOR-2024-59433V3 EV+Appendix Source Data/Appendix Fig S1/S1B/Col1a2 IF Merge.tif
- EMBOR-2024-59433V3 EV+Appendix Source Data/Appendix Fig S1/S1B/Col1a2 IF RFP.tif
- EMBOR-2024-59433V3 EV+Appendix Source Data/Appendix Fig S1/S1C/
- EMBOR-2024-59433V3 EV+Appendix Source Data/Appendix Fig S1/S1C/agarose gels.pptx
- EMBOR-2024-59433V3 EV+Appendix Source Data/Appendix Fig S1/S1D/
- EMBOR-2024-59433V3 EV+Appendix Source Data/Appendix Fig S1/S1D/Ctrl DAPI ZEB1 IF.tif
- EMBOR-2024-59433V3 EV+Appendix Source Data/Appendix Fig S1/S1D/Ctrl ZEB1.tif
- EMBOR-2024-59433V3 EV+Appendix Source Data/Appendix Fig S1/S1D/Del DAPI ZEB1 IF.tif
- EMBOR-2024-59433V3 EV+Appendix Source Data/Appendix Fig S1/S1D/Del ZEB1 IF.tif
- EMBOR-2024-59433V3 EV+Appendix Source Data/Appendix Fig S1/S1E/
- EMBOR-2024-59433V3 EV+Appendix Source Data/Appendix Fig S1/S1E/Ctrl IF Overview.tif
- EMBOR-2024-59433V3 EV+Appendix Source Data/Appendix Fig S1/S1E/Ctrl IF Zoom.tif
- EMBOR-2024-59433V3 EV+Appendix Source Data/Appendix Fig S1/S1E/Del IF Overview.tif
- EMBOR-2024-59433V3 EV+Appendix Source Data/Appendix Fig S1/S1E/Del IF Zoom.tif
- EMBOR-2024-59433V3 EV+Appendix Source Data/Appendix Fig S1/S1F/
- EMBOR-2024-59433V3 EV+Appendix Source Data/Appendix Fig S1/S1F/Ctrl.tif
- EMBOR-2024-59433V3 EV+Appendix Source Data/Appendix Fig S1/S1F/Del.tif
- EMBOR-2024-59433V3 EV+Appendix Source Data/Appendix Fig S1/S1G/
- EMBOR-2024-59433V3 EV+Appendix Source Data/Appendix Fig S1/S1G/Ctrl IHC HE.png
- EMBOR-2024-59433V3 EV+Appendix Source Data/Appendix Fig S1/S1G/Del IHC HE.png
- EMBOR-2024-59433V3 EV+Appendix Source Data/Appendix Fig S2/
- EMBOR-2024-59433V3 EV+Appendix Source Data/Appendix Fig S2/S2A/
- EMBOR-2024-59433V3 EV+Appendix Source Data/Appendix Fig S2/S2A/Appendix Fig. S2A numerical data.xlsx
- EMBOR-2024-59433V3 EV+Appendix Source Data/Appendix Fig S2/S2B/
- EMBOR-2024-59433V3 EV+Appendix Source Data/Appendix Fig S2/S2B/Appendix Fig. S2B numerical data.xlsx
- EMBOR-2024-59433V3 EV+Appendix Source Data/Appendix Fig S2/S2C/
- EMBOR-2024-59433V3 EV+Appendix Source Data/Appendix Fig S2/S2C/Appendix Fig. S2C numerical data.xlsx
- EMBOR-2024-59433V3 EV+Appendix Source Data/Appendix Fig S2/S2D/
- EMBOR-2024-59433V3 EV+Appendix Source Data/Appendix Fig S2/S2D/Appendix Fig. S2D image data.pptx
- EMBOR-2024-59433V3 EV+Appendix Source Data/Appendix Fig S2/S2E/
- EMBOR-2024-59433V3 EV+Appendix Source Data/Appendix Fig S2/S2E/Appendix Fig. S2E image data.pptx
- EMBOR-2024-59433V3 EV+Appendix Source Data/Appendix Fig S2/S2F/
- EMBOR-2024-59433V3 EV+Appendix Source Data/Appendix Fig S2/S2F/Appendix Fig. S2F numerical data.xlsx
- EMBOR-2024-59433V3 EV+Appendix Source Data/Appendix Fig S2/S2G/
- EMBOR-2024-59433V3 EV+Appendix Source Data/Appendix Fig S2/S2G/Appendix Fig. S2G numerical data.xlsx
- EMBOR-2024-59433V3 EV+Appendix Source Data/Appendix Fig S3/
- EMBOR-2024-59433V3 EV+Appendix Source Data/Appendix Fig S3/S3A/
- EMBOR-2024-59433V3 EV+Appendix Source Data/Appendix Fig S3/S3A/Appendix Fig. S3A numerical data.xlsx
- EMBOR-2024-59433V3 EV+Appendix Source Data/Appendix Fig S3/S3B/
- EMBOR-2024-59433V3 EV+Appendix Source Data/Appendix Fig S3/S3B/Appendix Fig. S3B numerical data.xlsx
- EMBOR-2024-59433V3 EV+Appendix Source Data/Appendix Fig S3/S3C/
- EMBOR-2024-59433V3 EV+Appendix Source Data/Appendix Fig S3/S3C/Ctrl d0.JPG
- EMBOR-2024-59433V3 EV+Appendix Source Data/Appendix Fig S3/S3C/Ctrl d1.JPG
- EMBOR-2024-59433V3 EV+Appendix Source Data/Appendix Fig S3/S3C/Ctrl d10.JPG
- EMBOR-2024-59433V3 EV+Appendix Source Data/Appendix Fig S3/S3C/Ctrl d2.JPG
- EMBOR-2024-59433V3 EV+Appendix Source Data/Appendix Fig S3/S3C/Ctrl d3.JPG
- EMBOR-2024-59433V3 EV+Appendix Source Data/Appendix Fig S3/S3C/Ctrl d4.JPG
- EMBOR-2024-59433V3 EV+Appendix Source Data/Appendix Fig S3/S3C/Ctrl d7.JPG
- EMBOR-2024-59433V3 EV+Appendix Source Data/Appendix Fig S3/S3C/Del d0.JPG
- EMBOR-2024-59433V3 EV+Appendix Source Data/Appendix Fig S3/S3C/Del d1.JPG
- EMBOR-2024-59433V3 EV+Appendix Source Data/Appendix Fig S3/S3C/Del d10.JPG
- EMBOR-2024-59433V3 EV+Appendix Source Data/Appendix Fig S3/S3C/Del d2.JPG
- EMBOR-2024-59433V3 EV+Appendix Source Data/Appendix Fig S3/S3C/Del d3.JPG
- EMBOR-2024-59433V3 EV+Appendix Source Data/Appendix Fig S3/S3C/Del d4.JPG
- EMBOR-2024-59433V3 EV+Appendix Source Data/Appendix Fig S3/S3C/Del d7.JPG
- EMBOR-2024-59433V3 EV+Appendix Source Data/Appendix Fig S4/
- EMBOR-2024-59433V3 EV+Appendix Source Data/Appendix Fig S4/S4A/
- EMBOR-2024-59433V3 EV+Appendix Source Data/Appendix Fig S4/S4A/Appendix Fig. S4A image data.pptx
- EMBOR-2024-59433V3 EV+Appendix Source Data/Appendix Fig S4/S4B/
- EMBOR-2024-59433V3 EV+Appendix Source Data/Appendix Fig S4/S4B/Appendix Fig. S4B numerical data.xlsx
- EMBOR-2024-59433V3 EV+Appendix Source Data/Appendix Fig S4/S4C/
- EMBOR-2024-59433V3 EV+Appendix Source Data/Appendix Fig S4/S4C/Appendix Fig. S4C numerical data.xlsx
- EMBOR-2024-59433V3 EV+Appendix Source Data/Appendix Fig S4/S4D/
- EMBOR-2024-59433V3 EV+Appendix Source Data/Appendix Fig S4/S4D/Appendix Fig. S4D numerical data.xlsx
- EMBOR-2024-59433V3 EV+Appendix Source Data/Appendix Fig S4/S4E/
- EMBOR-2024-59433V3 EV+Appendix Source Data/Appendix Fig S4/S4E/Appendix Fig. S4E numerical data.xlsx
- EMBOR-2024-59433V3 EV+Appendix Source Data/Fig EV 1/
- EMBOR-2024-59433V3 EV+Appendix Source Data/Fig EV 1/1A/
- EMBOR-2024-59433V3 EV+Appendix Source Data/Fig EV 1/1A/Del ZEB1 IF.tif
- EMBOR-2024-59433V3 EV+Appendix Source Data/Fig EV 1/1A/Fig. EV 1A numerical data.xlsx
- EMBOR-2024-59433V3 EV+Appendix Source Data/Fig EV 1/1A/WT ZEB1 IF.tif
- EMBOR-2024-59433V3 EV+Appendix Source Data/Fig EV 1/1B/
- EMBOR-2024-59433V3 EV+Appendix Source Data/Fig EV 1/1B/Fig. EV 1B numerical data.xlsx
- EMBOR-2024-59433V3 EV+Appendix Source Data/Fig EV 1/1C/
- EMBOR-2024-59433V3 EV+Appendix Source Data/Fig EV 1/1C/Fig. EV 1C numerical data.xlsx
- EMBOR-2024-59433V3 EV+Appendix Source Data/Fig EV 1/1D/
- EMBOR-2024-59433V3 EV+Appendix Source Data/Fig EV 1/1D/Ctrl IHC HE.png
- EMBOR-2024-59433V3 EV+Appendix Source Data/Fig EV 1/1D/Del IHC HE.png
- EMBOR-2024-59433V3 EV+Appendix Source Data/Fig EV 1/1E/
- EMBOR-2024-59433V3 EV+Appendix Source Data/Fig EV 1/1E/Ctrl IHC HE.png
- EMBOR-2024-59433V3 EV+Appendix Source Data/Fig EV 1/1E/Del IHC HE.png
- EMBOR-2024-59433V3 EV+Appendix Source Data/Fig EV 1/1F/
- EMBOR-2024-59433V3 EV+Appendix Source Data/Fig EV 1/1F/Fig. EV 1F numerical data.xlsx
- EMBOR-2024-59433V3 EV+Appendix Source Data/Fig EV 1/1G/
- EMBOR-2024-59433V3 EV+Appendix Source Data/Fig EV 1/1G/Fig. EV 1G numerical data.xlsx
- EMBOR-2024-59433V3 EV+Appendix Source Data/Fig EV 1/1H/
- EMBOR-2024-59433V3 EV+Appendix Source Data/Fig EV 1/1H/Fig. EV 1H numerical data.xlsx
- EMBOR-2024-59433V3 EV+Appendix Source Data/Fig EV 1/1I/
- EMBOR-2024-59433V3 EV+Appendix Source Data/Fig EV 1/1I/Fig. EV 1I numerical data.xlsx
- EMBOR-2024-59433V3 EV+Appendix Source Data/Fig EV 1/1J/
- EMBOR-2024-59433V3 EV+Appendix Source Data/Fig EV 1/1J/Fig. EV 1J numerical data.xlsx
- EMBOR-2024-59433V3 EV+Appendix Source Data/Fig EV 1/1K/
- EMBOR-2024-59433V3 EV+Appendix Source Data/Fig EV 1/1K/Fig. EV 1K numerical data.xlsx
- EMBOR-2024-59433V3 EV+Appendix Source Data/Fig EV 2/
- EMBOR-2024-59433V3 EV+Appendix Source Data/Fig EV 2/2B/
- EMBOR-2024-59433V3 EV+Appendix Source Data/Fig EV 2/2B/Fig. EV 2B numerical data.xlsx
- EMBOR-2024-59433V3 EV+Appendix Source Data/Fig EV 3/
- EMBOR-2024-59433V3 EV+Appendix Source Data/Fig EV 3/3A/
- EMBOR-2024-59433V3 EV+Appendix Source Data/Fig EV 3/3A/Ctrl IF aSMA.tif
- EMBOR-2024-59433V3 EV+Appendix Source Data/Fig EV 3/3A/Ctrl IF C3.tif
- EMBOR-2024-59433V3 EV+Appendix Source Data/Fig EV 3/3A/Ctrl IF CD45.tif
- EMBOR-2024-59433V3 EV+Appendix Source Data/Fig EV 3/3A/Ctrl IF DAPI.tif
- EMBOR-2024-59433V3 EV+Appendix Source Data/Fig EV 3/3A/Ctrl IF EPCAM.tif
- EMBOR-2024-59433V3 EV+Appendix Source Data/Fig EV 3/3A/Ctrl IF Merge.tif
- EMBOR-2024-59433V3 EV+Appendix Source Data/Fig EV 3/3A/Ctrl IF MHCII.tif
- EMBOR-2024-59433V3 EV+Appendix Source Data/Fig EV 3/3A/Ctrl IF VIM.tif
- EMBOR-2024-59433V3 EV+Appendix Source Data/Fig EV 3/3B/
- EMBOR-2024-59433V3 EV+Appendix Source Data/Fig EV 3/3B/Del IF aSMA.tif
- EMBOR-2024-59433V3 EV+Appendix Source Data/Fig EV 3/3B/Del IF C3.tif
- EMBOR-2024-59433V3 EV+Appendix Source Data/Fig EV 3/3B/Del IF CD45.tif
- EMBOR-2024-59433V3 EV+Appendix Source Data/Fig EV 3/3B/Del IF DAPI.tif
- EMBOR-2024-59433V3 EV+Appendix Source Data/Fig EV 3/3B/Del IF EPCAM.tif
- EMBOR-2024-59433V3 EV+Appendix Source Data/Fig EV 3/3B/Del IF Merge.tif
- EMBOR-2024-59433V3 EV+Appendix Source Data/Fig EV 3/3B/Del IF MHCII.tif
- EMBOR-2024-59433V3 EV+Appendix Source Data/Fig EV 3/3B/Del IF VIM.tif
- EMBOR-2024-59433V3 EV+Appendix Source Data/Fig EV 3/3D/
- EMBOR-2024-59433V3 EV+Appendix Source Data/Fig EV 3/3D/Fig. EV 3D numerical data.xlsx
- EMBOR-2024-59433V3 EV+Appendix Source Data/Fig EV 4/
- EMBOR-2024-59433V3 EV+Appendix Source Data/Fig EV 4/4B/
- EMBOR-2024-59433V3 EV+Appendix Source Data/Fig EV 4/4B/Fig. EV 4B numerical data.xlsx
- EMBOR-2024-59433V3 EV+Appendix Source Data/Fig EV 4/4C/
- EMBOR-2024-59433V3 EV+Appendix Source Data/Fig EV 4/4C/Fig. EV 4C numerical data.xlsx
- EMBOR-2024-59433V3 EV+Appendix Source Data/Fig EV 4/4D/
- EMBOR-2024-59433V3 EV+Appendix Source Data/Fig EV 4/4D/Fig. EV 4D image data.pptx
- EMBOR-2024-59433V3 EV+Appendix Source Data/Fig EV 4/4E/
- EMBOR-2024-59433V3 EV+Appendix Source Data/Fig EV 4/4E/Fig. EV 4E numerical data.xlsx
- EMBOR-2024-59433V3 EV+Appendix Source Data/Fig EV 4/4F/
- EMBOR-2024-59433V3 EV+Appendix Source Data/Fig EV 4/4F/Fig. EV 4F numerical data.xlsx
- EMBOR-2024-59433V3 EV+Appendix Source Data/Fig EV 4/4G/
- EMBOR-2024-59433V3 EV+Appendix Source Data/Fig EV 4/4G/Fig. EV 4G numerical data.xlsx
- EMBOR-2024-59433V3 EV+Appendix Source Data/Fig EV 4/4H/
- EMBOR-2024-59433V3 EV+Appendix Source Data/Fig EV 4/4H/Fig. EV 4H numerical data.xlsx
- EMBOR-2024-59433V3 EV+Appendix Source Data/Fig EV 5/
- EMBOR-2024-59433V3 EV+Appendix Source Data/Fig EV 5/5A/
- EMBOR-2024-59433V3 EV+Appendix Source Data/Fig EV 5/5A/Fig. EV 5A numerical data.xlsx
- EMBOR-2024-59433V3 EV+Appendix Source Data/Fig EV 5/5B/
- EMBOR-2024-59433V3 EV+Appendix Source Data/Fig EV 5/5B/Fig. EV 5B numerical data.xlsx
- EMBOR-2024-59433V3 EV+Appendix Source Data/Fig EV 5/5C/
- EMBOR-2024-59433V3 EV+Appendix Source Data/Fig EV 5/5C/Fig. EV 5C numerical data.xlsx
- EMBOR-2024-59433V3 EV+Appendix Source Data/Fig EV 5/5D/
- EMBOR-2024-59433V3 EV+Appendix Source Data/Fig EV 5/5D/Fig. EV 5D numerical data.xlsx
- EMBOR-2024-59433V3 EV+Appendix Source Data/Fig EV 5/5E/
- EMBOR-2024-59433V3 EV+Appendix Source Data/Fig EV 5/5E/Fig. EV 5E numerical data.xlsx
