# Supplementary material for: ZEB1-mediated fibroblast polarization controls inflammation and sensitivity to immunotherapy in colorectal cancer
Source: EMBO Rep. 2024 Jun 27;25(8):15. doi: 10.1038/s44319-024-00186-7 (PMC11315988; doi:10.1038/s44319-024-00186-7)
Supplement: Supplementary file 8 — Figure EV1-EV5, Appendix Fig. S1-S4 Source Data [file 44319_2024_186_MOESM8_ESM.zip › EMBOR-2024-59433V3 EV+Appendix Source Data/Appendix Fig S2/S2A/Appendix Fig. S2A numerical data.xlsx]

## Sheet: Tabelle1
Appendix Fig. S2A
Overall survival
Day	FibCtrl (number of mice)	FibΔZeb1 (number of mice)
0	27	18
1	27	18
2	27	18
3	27	18
4	27	18
5	27	18
6	26	18
7	26	18
8	26	18
9	26	18
10	26	18
11	26	18
12	26	18
13	26	18
14	26	18
15	26	18
16	26	18
17	26	18
18	26	18
19	26	18
20	26	18
21	26	18
22	26	18
23	26	18
24	26	18
25	26	18
26	26	18
27	26	18
28	26	18
29	26	18
30	26	18
31	26	18
32	26	18
33	25	18
34	25	18
35	25	18
36	25	18
37	25	18
38	25	18
39	25	18
40	25	18
41	25	18
42	25	18
43	25	18
44	25	18
45	25	18
46	25	18
47	25	18
48	25	18
49	25	18
50	25	18
51	25	18
52	25	18
53	25	18
54	25	17
55	24	16
56	24	16
57	24	16
58	24	16
59	24	16
60	24	16
61	24	16
62	24	16
63	24	16
64	24	16
65	24	16
66	24	16
67	24	16
68	24	16
69	24	16
70	24	16
71	24	16
72	24	16
73	24	16
74	24	16
75	23	16
76	23	16
77	23	16
78	23	16
79	23	16
80	23	16
