# Supplementary material for: ZEB1-mediated fibroblast polarization controls inflammation and sensitivity to immunotherapy in colorectal cancer
Source: EMBO Rep. 2024 Jun 27;25(8):15. doi: 10.1038/s44319-024-00186-7 (PMC11315988; doi:10.1038/s44319-024-00186-7)
Supplement: Supplementary file 8 — Figure EV1-EV5, Appendix Fig. S1-S4 Source Data [file 44319_2024_186_MOESM8_ESM.zip › EMBOR-2024-59433V3 EV+Appendix Source Data/Appendix Fig S2/S2B/Appendix Fig. S2B numerical data.xlsx]

## Sheet: Tabelle1
Appendix Fig. S2B
Tumor-free survival
Day	FibCtrl (number of mice)	FibΔZeb1 (number of mice)
0	25	18
1	25	18
2	25	18
3	25	18
4	25	18
5	25	18
6	25	18
7	25	18
8	25	18
9	25	18
10	25	18
11	25	18
12	25	18
13	25	18
14	25	18
15	25	18
16	25	18
17	25	18
18	25	18
19	25	18
20	23	17
21	23	17
22	23	17
23	23	17
24	23	17
25	23	17
26	23	17
27	19	15
28	19	15
29	19	15
30	19	15
31	19	15
32	19	15
33	19	15
34	19	15
35	19	15
36	19	15
37	19	15
38	19	15
39	19	15
40	16	10
41	16	10
42	13	5
43	13	5
44	13	5
45	13	5
46	11	3
47	11	3
48	9	2
49	9	2
50	9	2
51	9	2
52	9	2
53	9	2
54	9	2
55	7	2
56	2	2
57	2	2
58	2	2
59	2	2
60	2	2
61	2	2
62	0	0
63	0	0
64	0	0
65	0	0
66	0	0
67	0	0
68	0	0
69	0	0
70	0	0
71	0	0
72	0	0
73	0	0
74	0	0
75	0	0
76	0	0
77	0	0
78	0	0
79	0	0
80	0	0
