# Supplementary material for: ZEB1-mediated fibroblast polarization controls inflammation and sensitivity to immunotherapy in colorectal cancer
Source: EMBO Rep. 2024 Jun 27;25(8):15. doi: 10.1038/s44319-024-00186-7 (PMC11315988; doi:10.1038/s44319-024-00186-7)
Supplement: Supplementary file 8 — Figure EV1-EV5, Appendix Fig. S1-S4 Source Data [file 44319_2024_186_MOESM8_ESM.zip › EMBOR-2024-59433V3 EV+Appendix Source Data/Appendix Fig S2/S2C/Appendix Fig. S2C numerical data.xlsx]

## Sheet: Tabelle1
Appendix Fig. S2C
Individual adenoma volume
FibCtrl	FibΔZeb1
0.015625	0.5
0.015625	0.5
0.5	0.5
0.5	0.5
0.5	0.5
35	1
4	1
1	1
1	4
1	9.375
2.25	4
2.25	4
28	4
9	1
18	1
1.5	1
0.125	20
1	15
1	3.375
1	1
1	1
0.125	1
1.5	1
1.5	1
1	1
1	1
1	1
1.5	1
2	1
6.75	12.5
0.5	0.125
0.5	0.125
0.5	0.125
0.5	1.5
2.25	1.5
1	1.5
6	1
2.25	0.125
2.25	0.125
9.375	1
0.5	1
0.5	1
0.5	6
4	6
4	6
2.25	9.375
1	0.125
1	0.125
1	0.125
2.25	0.125
2.25	2.25
2.25	12.5
3.75	5.625
14	0.125
14	0.125
2.25	3.375
2.25	3.375
2.25	42
2.25	0.125
2.25	0.125
9.375	0.125
8	18
8	18
8	1.5
3.375	1.5
3.375	1
1	3.375
1	3.375
7.5	3.375
1	3.375
1	30
1	30
1	30
1	1
1.5	8
7.5	8
2	3.375
6	12
6	7.5
1	9.375
1	9.375
1	4
9	0.0625
8	0.125
8	0.125
8	0.125
8	0.125
16	0.125
1.5	0.125
2	1
4	1
4	1
4	4
4	18
1	15.75
1	22.5
1	4.5
6	4.5
2	4.5
2	4.5
9	4.5
9	4.5
4	4.5
4	40.5
4	32
37.5	32
18	32
2	32
2	32
2.25	12
2.25	6
24	6
6	6
6	6
1	6
2.25	32
21	32
18	32
6	32
11.25	8
12.25	8
3.375	8
1	8
27	8
18	8
8	32
1	32
1	32
1	8
1	8
1	8
8	3.375
1	3.375
1	3.375
1	3.375
1	3.375
1	3.375
1	12
1	8
1	3.375
1	3.375
3.375	3.375
3.375	3.375
3.375	3.375
3.375	4.5
3.375	4.5
3.375	4.5
3.375	4.5
9	4.5
18	4.5
18	4.5
18	4.5
1.5	4.5
1.5	4.5
1.5	4.5
1.5	4.5
1.5	4.5
1.5	24
1.5	24
1.5	8
1.5	8
1.5	4.5
8	4.5
1	4.5
1	4.5
1	8
1	8
1	8
2.25	126
2.25	126
2.25	126
2.25	126
2.25	22.5
12.5	22.5
18	22.5
45	12
8	12
12	12
8	60
8	4.5
8	4.5
8	15
8	15
8	15
8	20
8	20
12	20
9	8
10	8
1.5	8
15.625	8
15.625	8
1	22.5
1	22.5
1	22.5
1	22.5
1	6
12	6
4.5	6
4.5	6
4.5	17.5
4.5	17.5
4.5	17.5
4.5	50
4.5	32
4.5	18
4.5	6
4.5
18
4.5
4.5
4.5
4.5
4.5
4.5
4.5
4.5
4.5
4.5
4.5
13.125
13.125
13.125
13.125
13.125
13.125
4
4
4
4
18
9
9
9
9
9
9
9
4
4
