# Supplementary material for: ZEB1-mediated fibroblast polarization controls inflammation and sensitivity to immunotherapy in colorectal cancer
Source: EMBO Rep. 2024 Jun 27;25(8):15. doi: 10.1038/s44319-024-00186-7 (PMC11315988; doi:10.1038/s44319-024-00186-7)
Supplement: Supplementary file 8 — Figure EV1-EV5, Appendix Fig. S1-S4 Source Data [file 44319_2024_186_MOESM8_ESM.zip › EMBOR-2024-59433V3 EV+Appendix Source Data/Appendix Fig S2/S2F/Appendix Fig. S2F numerical data.xlsx]

## Sheet: Tabelle1
Appendix Fig. S2F		Stool score
FibCtrl												FibΔZeb1
Day 0	Day 6	Day 10	Day 14	Day 17	Day 24	Day 28	Day 35	Day 42	Day 47	Day 55	Day 61	Day 0	Day 6	Day 10	Day 14	Day 17	Day 24	Day 28	Day 35	Day 42	Day 47	Day 55	Day 61
0	1	1	1	2	1	1	1	0	1	1	1	0	1	1	1	1	1	2	1	1	2	2	3
0	1	1	1	1	1	2	2	1	1	2	2	0	1	1	1	1	1	3	1	1	4	1	2
0	1	1	1	1	1	3	2	1	3			0	1	1	1	1	1	2	1	1	4
0	1	1	1	1	1	2	1	1	3	1	2	0	1	1	1	1	2	2	1	1	1	2	2
0	1	1	1	1	1	1	1	1	3	2	1	0	1	1	1	1	1	2	1	1	3
0	1	1	1	1	1	2	2	1	0	2	2	0	1	1	1	1	1	2	1	1	2	2	2
0	1	1	1	1	1	1	1	1	2	1	1	0	1	1	1	2	1	2	1	1	4	2	2
0	1	1	1	1	1	2	1	1	2	3	1	0	1	1	1	1	2	3	2	2	3	3	2
0	1	1	1	1	1	1	1	1	0	2	2	0	1	1	1	1	2	3	3	1	4	3	2
0	1	1	1	1	2	1	2	1	1	1	1	0	1	1.5	1	1.5	1	1	1.5	1	3	2	2
0	1	1	1	1	1	2	2	1	2	2	1	0	1	1	1	1.5	1	2	1	1.5	3	2.5	1.5
0	1	1	1	1	1	2	2	1	2	2	1	0	2	1	1	1	1	2.5	1.5	1.5	3	2	1.5
0	1	1	1	1	2	2	1	2	3	2	2	0	2	1	1	1.5	1.5	3	1.5	1.5	2	3	1.5
0	2	0.5	1	1.5	1.5	1	1	1	3	1.5	1	0	3	1.5	2.5	2	1	2	1.5	2	2.5	2	1.5
0	1	0.5	1.5	2	1	2	1.5	2	2	1	1	0	3	1	2	2.5	1	2	2	1	2.5	2.5	1
0	1	0.5	1	1	1.5	2	1.5	1.5	3	2	1	0	2	2	1.5	1	1	2	2.5	2.5	2.5	2	1
0	1	1	1	1	1	1	1.5	1.5	2.5	1.5	1.5	0	1	0.5	1	3	2	2	1.5	1	3	2	3
0	1	0	0	2	1.5	1	1.5	1	2	3	2.5
0	3	1	0	1.5	1	1	1	1	1.5	2	1
0	2	1	1	1	2	2	2.5	1	3	2	1.5
0	1	0.5	1	1.5	1	2	1.5	1	2.5	1	1
0	1	0.5	1	1	1	2	2	2.5	2	1	1.5
0	3	0.5	1	1.5	1	2.5	2	1	3	2	4
0	3	1	1	2	1	2	2	1.5	2.5	1	1.5
0	1	1	1	1	1	3	2	1	2	3	3
