# Supplementary material for: ZEB1-mediated fibroblast polarization controls inflammation and sensitivity to immunotherapy in colorectal cancer
Source: EMBO Rep. 2024 Jun 27;25(8):15. doi: 10.1038/s44319-024-00186-7 (PMC11315988; doi:10.1038/s44319-024-00186-7)
Supplement: Supplementary file 8 — Figure EV1-EV5, Appendix Fig. S1-S4 Source Data [file 44319_2024_186_MOESM8_ESM.zip › EMBOR-2024-59433V3 EV+Appendix Source Data/Appendix Fig S2/S2G/Appendix Fig. S2G numerical data.xlsx]

## Sheet: Tabelle1
Appendix Fig. S2G		Endoscopy score
FibCtrl							FibΔZeb1
Day 0	Day 17	Day 27	Day 42	Day 48	Day 55	Day 62	Day 0	Day 17	Day 27	Day 42	Day 48	Day 55	Day 62
0	1		1	1	2	3	0	1		2	3	2	4
0	1		1	1	2	2	0	1		2	2	2	3
0	2		2	2			0	1		1	2	2	3
0	2		2	2	3	3	0	1		1	2
0	1		0	2	2	2		1		0	1	2	1
0	1		1		1	2	0			1	2
0	1		1	1	2	2	0			2	2	2	2
0	1		1	2	1	2	0			1	3	2	3
0	1		1		2	2	0	2		2	4	2	4
0	1		0	1	1	1	0	1		1	4	4	4
0			1	1	2	2	0	1.5	2	2	3	2	2
0			2	1	2	3	0	2	2	1	4	2.5	2.5
0	2		1	2	2	1	0	2	2	1.5	3	2.5	2.5
0	1	2	1	2	1	1.5	0	2	2	1.5	4	3	1
							0	2.5	2.5	2.5	4	1.5	2
0	1.5	2	1	1.5	2	1.5	0	2.5	1.5	1.5	3	2	1.5
0	1.5	2	1.5	3.5	1.5	2.5	0	1.5	1.5	2.5	4	2	1
0	1.5	1	1.5	2.5	1	1	0	2	2	2	3.5	2	1
0	2	1.5	2.5	3	2	1
0	2	1	1.5	2	1.5	1
0	2	1.5	2.5	2.5	2	2
0	1	2	2.5	3	1.5	1
0	1	1.5	1.5	2	1	1
0	1.5	3	2.5	2	1	1
0	1.5	2	1.5	3	1	1
