# Supplementary material for: ZEB1-mediated fibroblast polarization controls inflammation and sensitivity to immunotherapy in colorectal cancer
Source: EMBO Rep. 2024 Jun 27;25(8):15. doi: 10.1038/s44319-024-00186-7 (PMC11315988; doi:10.1038/s44319-024-00186-7)
Supplement: Supplementary file 8 — Figure EV1-EV5, Appendix Fig. S1-S4 Source Data [file 44319_2024_186_MOESM8_ESM.zip › EMBOR-2024-59433V3 EV+Appendix Source Data/Appendix Fig S3/S3A/Appendix Fig. S3A numerical data.xlsx]

## Sheet: Tabelle1
Appendix Fig. S3A
	Relative confluence
Hours	FibCtrl											FibΔZeb1
3.61667	2.85921	2.90968	2.15066	2.59076	2.68797	4.13984	6.42223	4.37613	6.42708	6.30668	5.41555	0.621859	1.87131	1.22822	0.670209	1.31368	0.846946	2.41839	1.90785	1.38173	1.77868	1.89388	1.54812
7.61667	2.95762	3.14037	2.72451	3.58115	3.42394	3.88942	6.89515	4.42246	7.42758	7.92702	6.28981	0.618478	1.90379	1.5259	0.675843	1.53392	0.720505	2.42785	1.95511	1.8807	1.68843	2.26535	1.87466
11.6167	3.15075	3.29904	3.21368	3.55571	3.897	4.66855	7.48361	5.25609	8.15925	8.13135	6.88388	0.766055	2.04255	1.76072	0.892906	1.44555	0.90793	2.39053	1.74569	2.07967	2.13987	2.49406	2.36731
15.6167	3.1391	3.85052	3.16574	3.92127	4.34212	5.63572	7.22981	5.64146	9.16914	8.94531	7.27525	0.948905	2.43881	2.95605	1.34223	1.9325	1.06951	2.81284	2.22345	2.26457	2.37247	2.81236	2.86577
19.6167	3.56326	4.14551	3.88323	4.45715	4.19276	6.31296	8.27684	6.32276	11.482	10.0468	7.62436	0.891062	2.64071	3.49094	1.68768	2.23848	1.26851	3.11086	2.28741	3.02898	2.65007	3.28279	3.10424
23.6167	3.68499	4.45217	4.33901	5.27228	5.05965	7.10565	8.67799	6.82419	12.6699	11.1734	8.78671	1.38409	3.07122	4.1704	1.89354	2.99286	1.97259	3.39683	1.93718	3.56247	3.11479	3.5428	3.68854
27.6167	3.90847	4.98641	4.29756	5.45164	5.49839	7.29557	9.5952	7.27915	13.7114	12.3232	10.0927	1.49383	3.87863	4.45613	2.07656	3.4614	1.99792	4.46979	2.45503	3.53195	3.02803	3.74727	3.2623
31.6167	3.55011	4.63601	5.35938	5.27286	5.94703	7.19788	10.4401	8.40455	13.8592	13.1549	11.2555	1.93503	4.19256	3.73105	2.33286	3.9029	2.34723	4.89999	3.37747	4.5809	3.52635	4.3356	4.04997
35.6167	4.41355	6.23177	6.20448	6.64998	6.50858	7.98377	12.0341	9.553	15.1967	14.298	11.3282	2.23008	4.88134	4.7605	2.56505	4.27219	2.66031	6.97102	3.70209	4.88575	4.23975	5.10483	4.9314
39.6167	6.02051	7.28065	6.69092	7.54606	8.03284	9.06288	12.5227	10.0728	15.4333	15.0907	12.166	2.72461	5.22307	5.8478	3.14095	3.4515	3.52228	7.46821	3.7108	4.92519	4.91211	5.60246	4.81855
43.6167	5.7372	7.2939	7.28929	7.40627	8.88863	10.0838	13.9116	9.93724	17.2711	15.707	13.3135	2.7004	4.94943	6.25133	2.99293	4.42195	3.82662	9.02491	4.1481	6.35022	5.05945	6.1955	5.32401
47.6167	6.34277	7.85153	8.37372	8.6323	10.0176	10.3539	14.7659	11.8941	19.8191	16.7616	16.1073	2.5336	5.91418	5.9433	3.02321	4.34557	3.78476	9.03884	4.41314	6.77017	4.85574	7.93836	6.61218
51.6167	7.6837	8.56381	8.97317	8.31376	10.9166	11.5016	15.3308	12.1096	20.2234	16.9775	17.072	3.40424	5.49965	5.32493	3.19691	3.50337	3.54397	10.0527	5.3474	6.66128	6.34434	8.77892	5.96137
55.6167	7.3429	9.13041	10.1077	10.043	12.4917	13.1027	16.3132	14.865	22.1057	17.2772	17.6155	3.21518	5.52724	6.63031	3.20497	4.15056	5.27098	12.5514	4.98873	8.1501	7.98108	9.70679	7.2086
59.6167	9.2867	10.935	11.0778	10.3916	13.6856	13.9292	18.5515	16.104	24.1972	18.4543	19.4134	3.37215	6.61406	6.64739	3.80613	4.03832	6.04871	14.2248	6.1588	8.6283	8.17362	10.765	9.30845
63.6167	11.0758	13.1248	12.849	11.7653	14.1257	15.4538	20.8788	17.4309	24.9598	19.6333	20.5305	3.98878	7.11135	7.75268	4.11949	3.93899	7.10972	14.3616	7.76534	10.6016	9.40283	11.822	10.4067
67.6167	12.4628	13.7231	14.8956	13.172	17.0978	16.231	21.1089	18.1051	26.486	19.5828	23.2658	4.90006	8.21589	8.07583	4.23794	4.36226	7.35013	16.851	8.69346	13.259	10.3665	13.9828	10.24
71.6167	12.8212	14.9121	17.0139	15.2197	18.4275	17.2645	22.312	21.564	28.0811	20.6736	24.5331	5.01284	8.67283	9.47611	4.11399	4.46518	7.46251	18.2263	9.99846	13.0494	10.8335	14.7958	11.9268
75.6167	13.8274	16.7717	19.3678	17.2159	20.7331	19.5964	24.2331	23.2587	27.9239	21.3394	26.3135	6.6019	9.41137	12.3112	5.01106	5.13436	7.69145	20.3334	10.3531	12.985	12.6407	18.7204	14.5766
79.6167	15.2236	19.2949	20.9886	19.0785	23.1726	21.2998	26.8606	25.2555	29.2205	23.5852	28.1318	7.05983	10.7834	13.141	5.67072	4.46767	8.30638	23.0995	11.8672	14.8036	14.2733	20.0013	16.2785
83.6167	16.833	23.1117	23.4495	22.1047	26.6785	21.5697	29.199	26.3036	29.895	24.39	29.6844	8.36354	10.8379	12.8641	6.62533	5.62937	8.05647	25.3911	11.5646	16.0349	15.8893	24.6014	17.6067
87.6167	18.8546	27.6012	28.6521	24.203	27.6002	23.1751	31.0669	28.127	31.1798	24.3086	29.6923	9.70509	12.0714	16.0837	6.7082	6.17922	9.05246	29.6823	14.3343	20.7137	16.228	27.6595	21.4508
91.6167	20.6636	28.819	29.7088	25.8731	29.6151	25.0727	33.2722	28.4821	34.0923	27.2805	31.5299	9.98795	13.6887	16.6382	6.03946	6.29989	9.55099	33.0833	16.3487	24.1334	19.5705	32.0583	23.3438
95.6167	23.9208	32.7454	34.7999	28.5479	35.4867	26.0284	34.4481	30.6144	34.9877	27.6484	31.8032	11.1868	17.2496	18.2144	7.80475	7.45148	10.3944	36.7117	17.6804	27.4225	22.7718	36.2556	24.7075
99.6167	28.6364	38.3741	39.7837	31.8711	39.7995	27.9453	37.7155	33.7384	38.1061	30.6818	32.6866	14.5418	20.6506	17.9463	8.49872	7.17644	11.1538	41.3637	19.0055	33.5246	27.238	39.8696	26.9791
103.617	33.6894	41.3708	44.0876	34.7865	43.7245	29.7896	40.2436	35.3036	39.2085	32.2686	34.4211	16.7982	23.5709	19.6395	10.7835	7.61855	13.9852	44.9062	23.686	36.9189	28.554	43.8768	31.659
107.617	37.1651	48.3524	48.7126	39.8858	46.9278	31.5599	42.9213	38.0751	41.3036	34.2187	35.9793	20.3425	24.9151	20.9093	13.37	8.7108	14.4838	46.6933	26.0469	40.1085	31.8526	49.0897	35.809
111.617	41.2871	55.7917	56.3864	42.7617	52.5251	32.0935	44.0139	41.3431	43.7629	36.7524	38.7268	21.6293	28.4	22.1364	13.1681	8.76854	15.887	53.2791	31.1891	45.5156	34.8469	56.3978	37.1777
115.617	46.6188	63.3312	62.4739	46.0605	58.8298	34.8032	47.0897	42.8136	46.586	37.3995	39.8384	24.1216	31.7412	24.2771	16.8076	10.0738	17.1614	55.8858	33.1533	48.2063	36.2532	61.0939	38.2492
119.617	52.6838	67.2557	67.8617	53.4179	63.7503	36.1936	48.7398	46.2081	47.8992	40.1412	41.4923	26.6594	33.6753	24.1705	21.5286	10.8227	18.0601	60.1388	37.2184	49.0862	40.0507	66.7335	45.0928
123.617	56.1199	72.1329	73.0325	57.8707	66.8249	39.6311	52.0089	50.0626	50.0809	42.0408	44.362	30.1302	36.227	27.5553	25.0669	12.2991	20.1623	62.6983	41.6047	52.2696	44.8643	69.4301	48.1392
127.617	61.1992	76.358	76.7722	62.7997	68.2494	42.3371	55.01	52.2586	51.8058	43.5185	46.5157	33.4855	39.1358	29.3028	25.6651	13.9819	19.747	67.8676	44.8649	55.2165	47.5219	74.1199	49.7921
131.617	65.6077	79.7587	82.7224	66.5136	69.8227	45.9274	58.5815	55.3366	53.648	45.5086	48.7932	36.6395	45.4462	30.8535	30.3541	16.273	19.1988	69.6208	44.2383	58.6416	51.7655	79.8804	54.1728
135.617	67.9054	82.3749	85.516	69.4039	72.3854	47.9667	62.2356	59.1588	57.4021	46.7841	52.0159	40.0293	50.8344	30.4778	32.4833	17.4236	20.0524	72.5066	47.6579	61.3424	56.8422	83.2355	56.5428
139.617	73.949	85.1236	87.2296	72.6761	74.9745	52.0347	64.5406	62.9147	61.7929	50.4022	54.2747	43.8889	55.7156	31.1538	37.0639	20.187	21.8435	73.2794	51.8578	66.9725	62.2478	84.1506	59.2915
143.617	78.263	87.0366	90.5879	75.5187	77.6619	57.6685	68.1439	65.1293	64.8597	53.892	56.482	49.2084	60.941	34.1502	39.4534	22.5789	23.1608	76.4893	55.5655	73.5889	65.7439	88.0281	62.474
147.617	80.1177	90.2766	92.3372	78.4204	79.784	61.7637	71.1482	68.1897	67.0151	56.685	59.6301	52.7456	65.5294	34.1948	43.2111	23.9147	24.7544	80.0464	59.7254	75.7644	71.3861	89.3555	66.1958
151.617	82.4579	92.6315	92.5898	80.5236	83.3297	65.3818	73.6905	72.1277	69.2051	59.4141	60.954	54.0782	70.3224	35.704	47.0166	26.71	25.7507	81.8501	61.5891	78.6506	72.9535	93.3015	69.6524
155.617	84.6441	94.3486	94.1587	82.9282	87.5178	68.6002	75.8732	75.471	72.981	62.0506	65.2444	57.8717	77.5067	38.4013	50.9894	29.2445	27.5913	83.5219	66.8442	81.2477	77.5566	94.7566	72.835
159.617	87.3452	96.1544	95.7955	84.0653	88.7858	72.894	78.6768	77.4548	76.2001	64.3094	70.2712	60.5856	80.8887	39.8212	55.3487	31.0976	29.5437	85.2478	68.9593	86.2178	80.6029	96.4667	76.3192
163.617	89.9154	97.4277	96.4743	86.1683	90.4339	74.8602	80.9417	80.1982	78.206	69.2003	71.7571	63.6387	85.1094	39.8483	59.1333	34.1235	28.9123	87.3811	73.5241	90.5084	82.3105	97.7734	77.5388
167.617	91.3952	98.4942	98.0236	87.7462	92.7912	78.6687	83.9177	83.6429	80.531	71.8888	74.2804	66.57	88.4764	42.2769	60.841	37.5572	31.2546	88.4696	73.7882	91.9831	84.9695	97.6204	81.2636
171.617	92.1428	98.3315	98.8683	89.3444	94.4867	80.9259	85.2509	86.1603	82.2815	75.9257	77.7066	71.2349	92.5648	44.7476	65.7924	40.5518	31.5257	89.5879	77.1308	92.8222	88.1566	98.1547	85.6671
175.617	93.5934	99.036	98.9526	92.6434	95.9438	83.4116	87.2748	88.2318	83.4418	79.1015	79.8504	75.5251	94.4424	48.8359	68.231	45.9338	36.0072	90.6974	80.9734	95.2623	88.6243	97.9702	87.1024
179.617	93.6363	99.2244	99.0399	94.168	96.1323	84.9583	89.1537	90.5756	85.8207	81.7899	83.533	78.2201	93.9582	49.2394	69.1732	51.4605	36.3273	91.6843	81.585	96.4887	90.4383	97.7583	89.3286
183.617	94.8391	99.7111	98.9656	95.0879	96.8892	89.037	91.3167	92.3726	86.6409	83.7179	85.5118	80.6813	95.4431	53.2145	71.7029	56.5751	36.9773	90.9577	82.6863	96.1795	91.5077	97.3256	89.4937
187.617	96.1559	99.72	99.0037	95.275	97.0584	89.8728	92.1287	94.8004	88.4091	86.9821	88.7431	82.5761	95.9909	55.9655	74.9885	61.3494	41.2438	92.5874	86.7967	97.9249	91.9316	97.9768	90.9179
191.617	96.4286	99.9118	99.0193	96.2226	98.0232	91.9235	92.9711	96.6506	90.6372	88.2885	90.4606	84.5609	96.5481	60.1064	76.5405	66.3943	41.9183	94.3797	87.1964	98.074	92.5312	97.5054	90.4916
195.617	96.9672	99.8203	99.2011	97.1195	98.8564	92.1098	94.0288	96.7594	91.6471	90.9424	91.5139	86.0719	96.3714	61.7064	76.7954	69.6272	44.6301	95.5726	88.7369	97.9877	94.7926	97.0075	91.3693
199.617	97.3988	99.8496	99.0323	97.9555	98.8962	94.8834	95.7653	96.9639	92.5512	92.0128	92.6578	90.33	97.8084	63.7349	79.1221	74.2131	46.9205	96.2356	91.7126	98.1694	94.8727	96.9611	91.3504
203.617	97.9718	99.9544	99.5463	98.2393	98.5915	96.5647	95.7332	98.2036	93.0358	94.0702	93.6262	91.0261	97.8622	67.3366	78.2155	77.887	49.6906	96.2437	92.3329	98.5285	93.2224	96.9713	92.4019
207.617	98.6614	99.8416	99.0674	97.8865	98.9663	96.5835	96.0729	98.2029	94.0849	96.1256	93.95	92.1513	97.6364	70.5861	77.3128	81.8147	54.1032	97.1411	92.6079	98.8763	93.5612	97.0422	91.742
211.617	98.7549	99.8984	99.1303	98.0285	98.9371	97.3719	97.2835	98.9125	95.8901	96.8449	95.8703	93.7957	98.0043	71.9266	80.7828	84.5573	54.2224	97.8293	93.9821	98.8143	94.9463	96.7712	92.5658
215.617	99.0105	99.5885	99.2378	98.5557	99.0738	97.0815	96.6428	98.8318	96.4704	97.6713	96.4695	95.7784	98.0652	74.3338	82.8653	87.8699	57.8945	97.564	94.4201	99.1204	95.0628	97.2783	93.0738
219.617	98.6069	99.7887	99.3294	98.3096	99.125	98.8902	96.2345	98.6289	97.4199	97.1692	96.7757	96.7868	97.8757	76.8171	83.7083	91.0425	57.455	98.4647	93.4446	98.787	95.1122	97.4725	93.3759
223.617	99.107	99.8285	98.9199	98.5133	98.5033	98.5766	96.401	98.1459	97.7174	97.4146	97.2711	97.404	98.2168	79.7582	84.7169	93.4444	61.169	98.0474	95.6553	99.03	96.3089	97.3691	93.6265
227.617	98.6722	99.8441	99.2116	98.3305	99.124	97.5613	95.7601	97.6691	97.6269	97.7719	96.8803	97.2811	98.3307	80.1324	83.8177	94.8218	61.7285	98.5317	96.001	99.4312	95.6336	97.4019	93.6332
231.617	99.3079	99.9574	98.9872	97.9181	98.8624	97.6504	95.2694	97.6577	97.5221	97.9587	97.2957	96.8466	99.1523	81.9605	83.9005	94.7125	63.197	98.5624	96.4825	99.1642	95.9273	97.3688	94.2266
235.617	99.195	99.8818	98.9573	97.5134	99.1242	98.1687	93.9721	96.876	97.6382	98.8598	97.7331	97.2043	97.4911	85.1949	83.1891	96.8668	66.86	98.2555	97.1268	98.7982	95.728	97.5941	94.2838
239.617	99.3704	99.8738	99.1495	97.6577	98.5593	97.9955	92.6639	95.3892	96.5189	96.9816	97.0844	97.8747	99.0495	88.8534	82.8199	96.7469	68.5088	97.6913	97.3452	99.6174	95.284	97.416	95.8937
