# Supplementary material for: ZEB1-mediated fibroblast polarization controls inflammation and sensitivity to immunotherapy in colorectal cancer
Source: EMBO Rep. 2024 Jun 27;25(8):15. doi: 10.1038/s44319-024-00186-7 (PMC11315988; doi:10.1038/s44319-024-00186-7)
Supplement: Supplementary file 8 — Figure EV1-EV5, Appendix Fig. S1-S4 Source Data [file 44319_2024_186_MOESM8_ESM.zip › EMBOR-2024-59433V3 EV+Appendix Source Data/Appendix Fig S4/S4D/Appendix Fig. S4D numerical data.xlsx]

## Sheet: Tabelle1
Appendix Fig. S4D
NFκB p65 pSer536
FibCtrl	FibΔZeb1
1	1
1	1
1	3
1	2
2	2
0	3
0	3
1	1
2	2
3	2
1	1
0	1
