# Supplementary material for: ZEB1-mediated fibroblast polarization controls inflammation and sensitivity to immunotherapy in colorectal cancer
Source: EMBO Rep. 2024 Jun 27;25(8):15. doi: 10.1038/s44319-024-00186-7 (PMC11315988; doi:10.1038/s44319-024-00186-7)
Supplement: Supplementary file 8 — Figure EV1-EV5, Appendix Fig. S1-S4 Source Data [file 44319_2024_186_MOESM8_ESM.zip › EMBOR-2024-59433V3 EV+Appendix Source Data/Fig EV 1/1C/Fig. EV 1C numerical data.xlsx]

## Sheet: Tabelle1
Fig. EV 1C
Tumor volume
FibCtrl	FibΔZeb1
28.6943	29.0472
3.27712	80.7168
6.4372	253.927
90.628	111.66
158.211	44.9363
160.813
7.07915
246.231
