# Supplementary material for: ZEB1-mediated fibroblast polarization controls inflammation and sensitivity to immunotherapy in colorectal cancer
Source: EMBO Rep. 2024 Jun 27;25(8):15. doi: 10.1038/s44319-024-00186-7 (PMC11315988; doi:10.1038/s44319-024-00186-7)
Supplement: Supplementary file 8 — Figure EV1-EV5, Appendix Fig. S1-S4 Source Data [file 44319_2024_186_MOESM8_ESM.zip › EMBOR-2024-59433V3 EV+Appendix Source Data/Fig EV 1/1F/Fig. EV 1F numerical data.xlsx]

## Sheet: Tabelle1
Fig. EV 1F
Tumor free survival
Day	FibCtrl	FibΔZeb1
16	1
20	1
35	0
35	0
16		1
16		1
20		1
20		1
35		0
35		0
