# Supplementary material for: ZEB1-mediated fibroblast polarization controls inflammation and sensitivity to immunotherapy in colorectal cancer
Source: EMBO Rep. 2024 Jun 27;25(8):15. doi: 10.1038/s44319-024-00186-7 (PMC11315988; doi:10.1038/s44319-024-00186-7)
Supplement: Supplementary file 8 — Figure EV1-EV5, Appendix Fig. S1-S4 Source Data [file 44319_2024_186_MOESM8_ESM.zip › EMBOR-2024-59433V3 EV+Appendix Source Data/Fig EV 1/1I/Fig. EV 1I numerical data.xlsx]

## Sheet: Tabelle1
Fig. EV 1I
Tumor free survival
Day	FibCtrl	FibΔZeb1
14	1
14	1
16	1	1
16		1
19		1
19		1
19		1
21	1	1
21	1	1
21	1
23	1	1
23	1
23	1
26	1	1
26	1
27		1
28		1
33		1
35	0	0
35		0
