# Supplementary material for: ZEB1-mediated fibroblast polarization controls inflammation and sensitivity to immunotherapy in colorectal cancer
Source: EMBO Rep. 2024 Jun 27;25(8):15. doi: 10.1038/s44319-024-00186-7 (PMC11315988; doi:10.1038/s44319-024-00186-7)
Supplement: Supplementary file 8 — Figure EV1-EV5, Appendix Fig. S1-S4 Source Data [file 44319_2024_186_MOESM8_ESM.zip › EMBOR-2024-59433V3 EV+Appendix Source Data/Fig EV 1/1K/Fig. EV 1K numerical data.xlsx]

## Sheet: Tabelle1
Fig. EV 1K
Tumor volume
FibCtrl	FibΔZeb1
170.366	160.221
207.278	141.04
211.114	339.735
299.41	94.9797
115.1	351.645
98.6629	57.8869
167.899	372.794
280.683	196.159
	99.4627
	90.8301
