# Supplementary material for: ZEB1-mediated fibroblast polarization controls inflammation and sensitivity to immunotherapy in colorectal cancer
Source: EMBO Rep. 2024 Jun 27;25(8):15. doi: 10.1038/s44319-024-00186-7 (PMC11315988; doi:10.1038/s44319-024-00186-7)
Supplement: Supplementary file 8 — Figure EV1-EV5, Appendix Fig. S1-S4 Source Data [file 44319_2024_186_MOESM8_ESM.zip › EMBOR-2024-59433V3 EV+Appendix Source Data/Fig EV 2/2B/Fig. EV 2B numerical data.xlsx]

## Sheet: Tabelle1
Fig. EV 2B		Fraction of CAFs
	iCAF region (#1)	myCAF region (#3)	total CAFs
FibCtrl	42.7007	66.3793	48.2688
FibΔZeb1	57.2993	33.6207	51.7312
