# Supplementary material for: ZEB1-mediated fibroblast polarization controls inflammation and sensitivity to immunotherapy in colorectal cancer
Source: EMBO Rep. 2024 Jun 27;25(8):15. doi: 10.1038/s44319-024-00186-7 (PMC11315988; doi:10.1038/s44319-024-00186-7)
Supplement: Supplementary file 8 — Figure EV1-EV5, Appendix Fig. S1-S4 Source Data [file 44319_2024_186_MOESM8_ESM.zip › EMBOR-2024-59433V3 EV+Appendix Source Data/Fig EV 3/3D/Fig. EV 3D numerical data.xlsx]

## Sheet: Tabelle1
Fig. EV 3D
myCAF			iCAF			mixed myCAF/iCAF			apCAF
FibCtrl	FibΔZeb1		FibCtrl	FibΔZeb1		FibCtrl	FibΔZeb1		FibCtrl	FibΔZeb1
0.64855	0.19996		0.29238	0.73799		0.04669	0.05601		0.01237	0.00605
0.83601	0.44638		0.07607	0.3759		0.04052	0.03908		0.0474	0.13864
0.73826	0.05133		0.18528	0.76674		0.06214	0.17942		0.01432	0.00251
0.59623	0.51385		0.38019	0.39367		0.02097	0.01442		0.0026	0.07805
0.8505	0.54589		0.11036	0.42468		0.01123	0.02859		0.0279	0.00084
	0.82792			0.15392			0.00464			0.01352
