# Supplementary material for: ZEB1-mediated fibroblast polarization controls inflammation and sensitivity to immunotherapy in colorectal cancer
Source: EMBO Rep. 2024 Jun 27;25(8):15. doi: 10.1038/s44319-024-00186-7 (PMC11315988; doi:10.1038/s44319-024-00186-7)
Supplement: Supplementary file 8 — Figure EV1-EV5, Appendix Fig. S1-S4 Source Data [file 44319_2024_186_MOESM8_ESM.zip › EMBOR-2024-59433V3 EV+Appendix Source Data/Fig EV 4/4B/Fig. EV 4B numerical data.xlsx]

## Sheet: Tabelle1
Fig. EV 4B
Tumor number			Tumor volume
FibCtrl	FibΔZeb1		FibCtrl	FibΔZeb1
6	3		88.4882	1.11265
4	9		10.9956	143.204
10	1		652.077	2.61799
2	4		46.0767	1794.37
10	2		189.935	0.53178
5	11		193.273	25.6563
3	3		16.8206	94.2478
21	2		674.133	16.8206
9	1		318.086	0.523599
9	4		274.889	109.432
20	9		156.163	72.9111
20	8		891.231	59.6903
21	11		245.175	264.417
9	6		162.316	505.011
22	5		268.083	524.646
	17			41.6261
	6			3.92699
	2			14.6608
	2			10.472
	11			81.6814
	6			52.3599
	28			388.445
