# Supplementary material for: ZEB1-mediated fibroblast polarization controls inflammation and sensitivity to immunotherapy in colorectal cancer
Source: EMBO Rep. 2024 Jun 27;25(8):15. doi: 10.1038/s44319-024-00186-7 (PMC11315988; doi:10.1038/s44319-024-00186-7)
Supplement: Supplementary file 8 — Figure EV1-EV5, Appendix Fig. S1-S4 Source Data [file 44319_2024_186_MOESM8_ESM.zip › EMBOR-2024-59433V3 EV+Appendix Source Data/Fig EV 4/4E/Fig. EV 4E numerical data.xlsx]

## Sheet: Tabelle1
Fig. EV 4E
CD4			CD8			FOXP3			B220			stromal PD-L1
FibCtrl	FibΔZeb1		FibCtrl	FibΔZeb1		FibCtrl	FibΔZeb1		FibCtrl	FibΔZeb1		FibCtrl	FibΔZeb1
1	3		1	2		1	1		0	0		3	2
1	4		1	2		0	0		0	0		2	3
2	3		1	3		1	4		1	1		2	2
2	3		1	2		2	0		0	0		1	1
0	4		0	3		1	3		0	0		2	1
2	3		2	4		4	4		1	0		2	1
1	3		0	2		1	3		0	0		1	2
	3		3	3		0	1		0	1		1	3
	2		1	3		0	1		0	0		2	3
	3			2		1	0			1		0	4
										1		1	3
										1			2
