# Supplementary material for: ZEB1-mediated fibroblast polarization controls inflammation and sensitivity to immunotherapy in colorectal cancer
Source: EMBO Rep. 2024 Jun 27;25(8):15. doi: 10.1038/s44319-024-00186-7 (PMC11315988; doi:10.1038/s44319-024-00186-7)
Supplement: Supplementary file 8 — Figure EV1-EV5, Appendix Fig. S1-S4 Source Data [file 44319_2024_186_MOESM8_ESM.zip › EMBOR-2024-59433V3 EV+Appendix Source Data/Fig EV 4/4F/Fig. EV 4F numerical data.xlsx]

## Sheet: Tabelle1
Fig. EV 4F
Adenoma number			Tumor volume
FibCtrl	FibΔZeb1		FibCtrl	FibΔZeb1
3	4		0.0981748	3.33794
3	4		2.22529	2.35619
2	5		0.523599	3.46884
4	2		1.63625	6.28319
3	2		0.19635	0.523599
3	4		6.67588	2.0944
1	4		6.54498	14.1372
4	2		1.37445	1.0472
6	12		4.90874	17.8024
5	1		4.18879	2.35619
2	2		0.1309	2.0944
6	1		3.59974	0.523599
2			0.1309
