# Supplementary material for: ZEB1-mediated fibroblast polarization controls inflammation and sensitivity to immunotherapy in colorectal cancer
Source: EMBO Rep. 2024 Jun 27;25(8):15. doi: 10.1038/s44319-024-00186-7 (PMC11315988; doi:10.1038/s44319-024-00186-7)
Supplement: Supplementary file 8 — Figure EV1-EV5, Appendix Fig. S1-S4 Source Data [file 44319_2024_186_MOESM8_ESM.zip › EMBOR-2024-59433V3 EV+Appendix Source Data/Fig EV 4/4G/Fig. EV 4G numerical data.xlsx]

## Sheet: Tabelle1
Fig. EV 4G
Epithelial KI67			cl. CASP3
FibCtrl	FibΔZeb1		FibCtrl	FibΔZeb1
65	35		5	10
65	35		5	0
55	50		0	0
35	50		5	15
60	55		5	0
35	40		10	0
35	50		10	5
45	40		15	0
30	50		5	5
30	55		0	0
25	55			5
