# Supplementary material for: ZEB1-mediated fibroblast polarization controls inflammation and sensitivity to immunotherapy in colorectal cancer
Source: EMBO Rep. 2024 Jun 27;25(8):15. doi: 10.1038/s44319-024-00186-7 (PMC11315988; doi:10.1038/s44319-024-00186-7)
Supplement: Supplementary file 8 — Figure EV1-EV5, Appendix Fig. S1-S4 Source Data [file 44319_2024_186_MOESM8_ESM.zip › EMBOR-2024-59433V3 EV+Appendix Source Data/Fig EV 5/5A/Fig. EV 5A numerical data.xlsx]

## Sheet: Tabelle1
Fig. EV 5A
CD4					CD8					FOXP3					B220					PD-L1
FibCtrl-IgG	FibCtrl-ICB	FibΔZeb1-IgG	FibΔZeb1-ICB		FibCtrl-IgG	FibCtrl-ICB	FibΔZeb1-IgG	FibΔZeb1-ICB		FibCtrl-IgG	FibCtrl-ICB	FibΔZeb1-IgG	FibΔZeb1-ICB		FibCtrl-IgG	FibCtrl-ICB	FibΔZeb1-IgG	FibΔZeb1-ICB		FibCtrl-IgG	FibCtrl-ICB	FibΔZeb1-IgG	FibΔZeb1-ICB
1.0919	1.01108	0.502202	0.578059		0.13671	0.465719	0.36394	1.91565		0.293454	1.64506	0.311837	3.16484		0.144107	0.342502	0.506703	1.44297		12.3025	11.3087	56.2745	9.29777
0.145996	0.393732	0.709181	1.91056		0.231452	0.327063	0.393465	1.43539		0.703555	1.0698	0.397777	1.98546		0.233448	0.520897	1.02689	1.7748		56.8205	3.16751	26.2166	7.12174
0.468174	0.104995	0.487706	0.569571		0.364556	0.272393	0.235315	0.209838		1.23642	0.613174	0.104625	0.265469		0.241799	0.476717	0.397736	0.465719		42.1785	6.90452	14.1758	10.1289
0.461898	0.53705	1.01504	0.654703		0.305726	0.344549	0.590881	0.302251		0.139546	0.895244	0.558324	0.201316		0.209766	0.37595	1.02666	0.547251		0.093592	5.06845	22.2715	10.5492
0.228987	0.583918	0.226064	1.16052		0.14796	0.354139	0.181745	0.375714		0.398441	1.21676	0.101998	0.459345		0.389531	0.384463	0.367621	0.856151		26.6431	30.056	26.0911	39.9183
0.47091	0.545465	0.956219	0.949246		0.166317	0.339793	1.24845	0.572705		0.601057	0.676417	0.148931	0.646646		0.297774	0.318618	0.951136	0.752972		35.6449	28.5322	60.957	26.3799
0.228048	0.188242	0.742852	1.09571		0.137606	0.155827	0.392745	3.77571		0.451414	0.543486	0.389082	2.69849		0.160045	0.137575	0.354088	2.10659		36.0051	2.91465	28.5806	31.7091
0.270669	0.389883	0.687291	1.10818		0.070787	0.329621	0.44041	1.68742		0.401239	0.267096	0.354762	1.27856		1.21144	0.168884	0.33477	1.12541		51.9175	4.95077	83.324	31.2762
1.24238	0.406703	0.402969	0.856206		0.198	0.156912	0.501534	1.00702		0.380539	0.346777	0.41213	0.833258		0.253895	0.345818	0.672087	0.595405		12.4095	25.5747	54.4487	29.7558
0.351869	0.217891	0.605632	0.276489		0.133064	0.230792	0.202921	0.400164		0.370546	0.298737	0.605999	0.128242		0.129943	0.342777	0.546059	0.282899		0.193824	29.1512	71.6443	0.231379
0.86083		0.944527	0.407937		0.173008		1.23277	0.198491		0.334846		1.0864	0.19699		0.271583		0.70599	0.226059		12.523		47.9657	0.611572
0.66032		0.649968	0.517729		0.070787		0.248069	0.275777		0.165201		0.239028	0.470944		0.198085		0.548703	0.418583		2.76591		14.1619	6.28257
			1.19128					2.00903					0.791247					1.03338					1.16505
			1.16519					0.784094					0.835994					0.597993					22.154
			1.08513					0.503422					0.859133					0.829932					0.615473
			0.657544					0.702989					0.488163					0.455192					9.31027
