# Supplementary material for: ZEB1-mediated fibroblast polarization controls inflammation and sensitivity to immunotherapy in colorectal cancer
Source: EMBO Rep. 2024 Jun 27;25(8):15. doi: 10.1038/s44319-024-00186-7 (PMC11315988; doi:10.1038/s44319-024-00186-7)
Supplement: Supplementary file 8 — Figure EV1-EV5, Appendix Fig. S1-S4 Source Data [file 44319_2024_186_MOESM8_ESM.zip › EMBOR-2024-59433V3 EV+Appendix Source Data/Fig EV 5/5B/Fig. EV 5B numerical data.xlsx]

## Sheet: Tabelle1
Fig. EV 5B
Tumor free survival
Day	FibCtrl-ICB	FibΔZeb1-ICB
16	1
19	1
19	1
21	1
26	1
26	1
27	1
28	1
29	1
30	1
30	1
31	1
19		1
19		1
19		1
21		1
21		1
21		1
21		1
28		1
28		1
28		1
32		1
