# Supplementary material for: ZEB1-mediated fibroblast polarization controls inflammation and sensitivity to immunotherapy in colorectal cancer
Source: EMBO Rep. 2024 Jun 27;25(8):15. doi: 10.1038/s44319-024-00186-7 (PMC11315988; doi:10.1038/s44319-024-00186-7)
Supplement: Supplementary file 8 — Figure EV1-EV5, Appendix Fig. S1-S4 Source Data [file 44319_2024_186_MOESM8_ESM.zip › EMBOR-2024-59433V3 EV+Appendix Source Data/Fig EV 5/5C/Fig. EV 5C numerical data.xlsx]

## Sheet: Tabelle1
Fig. EV 5C
Tumor volume
FibCtrl	FibΔZeb1
3.80773	14.0857
73.2175	27.4309
107.186	88.3306
104.843	376.453
84.1082	134.827
254.165	120.143
281.557	16.472
206.713	123.733
