# Supplementary material for: ZEB1-mediated fibroblast polarization controls inflammation and sensitivity to immunotherapy in colorectal cancer
Source: EMBO Rep. 2024 Jun 27;25(8):15. doi: 10.1038/s44319-024-00186-7 (PMC11315988; doi:10.1038/s44319-024-00186-7)
Supplement: Supplementary file 8 — Figure EV1-EV5, Appendix Fig. S1-S4 Source Data [file 44319_2024_186_MOESM8_ESM.zip › EMBOR-2024-59433V3 EV+Appendix Source Data/Fig EV 5/5D/Fig. EV 5D numerical data.xlsx]

## Sheet: Tabelle1
Fig. EV 5D
Stromal Zeb1
FibCtrl	FibΔZeb1
49.4447	21.8906
23.4485	8.22854
15.2452	6.22863
47.2739	20.0865
45.9231	4.85002
34.8325	4.18517
30.1491	7.35796
29.2202	4.5113
