# Supplementary material for: ZEB1-mediated fibroblast polarization controls inflammation and sensitivity to immunotherapy in colorectal cancer
Source: EMBO Rep. 2024 Jun 27;25(8):15. doi: 10.1038/s44319-024-00186-7 (PMC11315988; doi:10.1038/s44319-024-00186-7)
Supplement: Supplementary file 8 — Figure EV1-EV5, Appendix Fig. S1-S4 Source Data [file 44319_2024_186_MOESM8_ESM.zip › EMBOR-2024-59433V3 EV+Appendix Source Data/Fig EV 5/5E/Fig. EV 5E numerical data.xlsx]

## Sheet: Tabelle1
Fig. EV 5E
CD4					CD8					FOXP3					B220					PD-L1
FibCtrl-IgG	FibCtrl-ICB	FibΔZeb1-IgG	FibΔZeb1-ICB		FibCtrl-IgG	FibCtrl-ICB	FibΔZeb1-IgG	FibΔZeb1-ICB		FibCtrl-IgG	FibCtrl-ICB	FibΔZeb1-IgG	FibΔZeb1-ICB		FibCtrl-IgG	FibCtrl-ICB	FibΔZeb1-IgG	FibΔZeb1-ICB		FibCtrl-IgG	FibCtrl-ICB	FibΔZeb1-IgG	FibΔZeb1-ICB
3	3	2	1		0	1	1	2		1	0	3	0		0	0	1	0		1	1	3	0
3	2	2	2		0	0	0			1	0	4	0		0	0	1	0		1	1	3	0
	2		2					2			0		0			1		0			1		0
	1		1			0					0		0			0		1			0		0
	1		1			1		3			1		0			1		1			1		1
	3		2			1		3			3		0			0		0			2		0
			4					1					0					0					0
			0					1					0					2					2
			4					1					0					2					1
